# Supplementary material for: Integrated transcriptomic and proteomic analysis of exogenous abscisic acid regulation on tuberous root development in Pseudostellaria heterophylla
Source: Front Nutr. 2024 Jul 5;11:1417526. doi: 10.3389/fnut.2024.1417526 (PMC11258014; doi:10.3389/fnut.2024.1417526)
Supplement: Supplementary file 2 [file Table_1.xlsx]

## Sheet: Table S1
Supplementary Table S1 Statistics on the microstructure of different tissue parts in longitudinal sections of P. heterophylla tuberous roots
partition	group	number of starch granules	diameter of starch granules	longitudinal width of cells	transverse width of cells	width of each partition	number of cell layers in each partition
SP	CK	11.00±10.15a	7.45±2.39b	100.89±37.89a	45.58±20.52a	216.98±45.68a	5.33±0.58a
	ABA	11.81±8.51a	8.23±2.90a	115.35±40.46a	46.45±16.95a	276.78±56.47a	7.00±1.00a
	NaW	7.91±6.84a	7.59±2.63b	79.93±32.96b	52.84±33.80a	224.36±55.09a	7.33±2.31a
CV	CK	——	——	——	——	94.97±52.52a	5.67±2.08a
	ABA	——	——	——	——	141.40±8.62a	9.00±2.65a
	NaW	——	——	——	——	74.64±28.88a	5.33±2.52a
SX	CK	11.20±7.60a	6.54±1.37b	94.85±37.23a	30.49±8.42b	260.11±7.48a	9.67±0.58a
	ABA	14.10±6.30a	6.04±1.75c	97.12±30.81a	26.52±8.98b	217.12±139.75a	9.67±6.43a
	NaW	7.45±5.70b	7.94±2.41a	70.81±35.73b	59.02±32.40a	350.26±173.97a	10.33±4.16a
PX	CK	10.61±6.19a	9.19±2.39b	104.27±30.54a	47.55±13.41b	786.24±302.91a	19.00±6.25a
	ABA	11.02±5.72a	9.37±2.88b	99.65±35.41a	46.97±19.72b	1117.57±424.52a	25.67±10.02a
	NaW	7.71±5.88b	10.63±2.74a	84.60±26.64b	71.68±25.86a	838.98±126.76a	15.00±1.00a
All values are means of triplicate determinations ± standard deviations. Means in the same column with different lower case letters are significantly different (p< 0.05)

## Sheet: Table S2
Supplementary Table S2 Summary of sequencing data of the P. heterophyllatranscriptome
Sample	Raw reads	Raw bases (G)	Clean reads	Clean bases (G)	Error rate(%)	Q20(%)	Q30(%)	GC content(%)
CK_1	54550374	8.23711	53920370	8.02822	0.0276	97.17	91.53	43.85
CK_2	52911738	7.98967	52265146	7.78064	0.0277	97.14	91.47	44.03
CK_3	58019350	8.76092	57342960	8.53207	0.028	97.03	91.23	43.93
ABA_1	58192332	8.78704	57562176	8.57902	0.0276	97.17	91.54	43.79
ABA_2	49623786	7.49319	49090418	7.30626	0.0276	97.19	91.58	43.62
ABA_3	50366232	7.6053	49774600	7.39688	0.0275	97.21	91.66	44.1
NaW_1	52202624	7.8826	51652348	7.68783	0.0275	97.22	91.66	43.75
NaW_2	49791760	7.51856	49279384	7.34713	0.0277	97.16	91.49	43.6
NaW_3	49785378	7.51759	49307020	7.34313	0.0277	97.16	91.45	43.66

## Sheet: Table S3
Supplementary Table S3 Summary of the transcriptome and proteome data in P. heterophylla
RNA-seq data		MS data based on transcriptome
Total number of transcripts	159771	Total spectra	1075816
Total number of unigenes	78142	Identified spectra	249880
Average length	1205.56	Peptide number	54101
N50	1979	Protein number	27293
E90N50	2189	Identified proteins	8523

## Sheet: Table S4
Supplementary Table S4 Statistics on the number of DEGs in tuberous roots of P. heterophylla after exogenous ABA treatment
Gene_id	NR description	CK_1	CK_2	CK_3	ABA_1	ABA_2	ABA_3	NaW_1	NaW_2	NaW_3	GO_id	GO_term	KO_id	KO_name	Pathway_id	Pathway_definition	COG_id	COG_Functional Categories	Swiss-Prot_hit-name	Swiss-Prot_description	Pfam_id	Domain	Domain description
TRINITY_DN11279_c2_g3	ABC transporter C family member 3-like [Spinacia oleracea])	1.55	2.74	2.31	1	1.61	1.59	3.63	3.65	2.73	------	------	K05666	ABCC2	map02010	ABC transporters)	COG1132	V:Defense mechanisms )	gi|75335110|sp|Q9LK64.1|AB3C_ARATH;	RecName: Full=ABC transporter C family member 3; Short=ABC transporter ABCC.3; Short=AtABCC3; AltName: Full=ATP-energized glutathione S-conjugate pump 3; AltName: Full=Glutathione S-conjugate-transporting ATPase 3; AltName: Full=Multidrug resistance-associated protein 3;	PF00664.20;PF00005.24;PF13555.3;PF01935.14	ABC_membrane;ABC_tran;AAA_29;DUF87	ABC transporter transmembrane region;ABC transporter;P-loop containing region of AAA domain;Domain of unknown function DUF87
TRINITY_DN16668_c2_g1	protein ABSCISIC ACID-INSENSITIVE 5 [Chenopodium quinoa])	1.23	1.66	1.41	0.93	0.89	0.58	2.23	1.09	1.57	GO:0045893;GO:0009737;GO:0005634;GO:0003700	BP:positive regulation of transcription, DNA-templated;BP:response to abscisic acid;CC:nucleus;MF:transcription factor activity, sequence-specific DNA binding;	K14432	ABF	map04075	Plant hormone signal transduction)	------	------	gi|75313515|sp|Q9SJN0.1|ABI5_ARATH;	RecName: Full=Protein ABSCISIC ACID-INSENSITIVE 5; AltName: Full=Dc3 promoter-binding factor 1; Short=AtDPBF1; AltName: Full=Protein GROWTH-INSENSITIVITY TO ABA 1; AltName: Full=bZIP transcription factor 39; Short=AtbZIP39;	PF00170.18;PF07716.12;PF03131.14	bZIP_1;bZIP_2;bZIP_Maf	bZIP transcription factor;Basic region leucine zipper;bZIP Maf transcription factor
TRINITY_DN15309_c4_g1	1-aminocyclopropane-1-carboxylate oxidase 5 [Spinacia oleracea])	37.45	30.19	24.67	11.59	24.78	26.13	47.14	39.29	64.77	GO:0046872;GO:0016491;GO:0016491	MF:metal ion binding;MF:oxidoreductase activity;MF:oxidoreductase activity;	K05933	E1.14.17.4	map00270	Cysteine and methionine metabolism)	------	------	gi|25452792|sp|Q9FR99.1|ACCO_MUSAC;	RecName: Full=1-aminocyclopropane-1-carboxylate oxidase; Short=ACC oxidase; AltName: Full=Ethylene-forming enzyme; Short=EFE;	PF14226.3;PF13956.3	DIOX_N;Ibs_toxin	non-haem dioxygenase in morphine synthesis N-terminal;Toxin Ibs, type I toxin-antitoxin system
TRINITY_DN11518_c0_g3	glucose-1-phosphate adenylyltransferase large subunit 1-like [Chenopodium quinoa])	105.08	97.64	96.7	68.67	60.67	66.89	114.84	84.36	134.14	GO:0005978;GO:0019252;GO:0009507;GO:0005524;GO:0008878	BP:glycogen biosynthetic process;BP:starch biosynthetic process;CC:chloroplast;MF:ATP binding;MF:glucose-1-phosphate adenylyltransferase activity;	K00975	glgC	map00520;map00500	Amino sugar and nucleotide sugar metabolism);Starch and sucrose metabolism)	------	------	gi|232166|sp|Q00081.1|GLGL1_SOLTU;	RecName: Full=Glucose-1-phosphate adenylyltransferase large subunit 1; AltName: Full=ADP-glucose pyrophosphorylase; AltName: Full=ADP-glucose synthase; AltName: Full=AGPase S; AltName: Full=Alpha-D-glucose-1-phosphate adenyl transferase;	PF00483.20;PF00132.21	NTP_transferase;Hexapep	Nucleotidyl transferase;Bacterial transferase hexapeptide (six repeats)
TRINITY_DN17201_c1_g6	BRI1 kinase inhibitor 1-like [Chenopodium quinoa])	3.89	5.08	4.47	1.37	1.15	1.04	6.52	3.63	7.97	------	------	K14499	BKI1	map04075	Plant hormone signal transduction)	------	------	gi|75115808|sp|Q67J19.1|BKI1_ORYSJ;	RecName: Full=Probable BRI1 kinase inhibitor 1; AltName: Full=BRI1-KD interacting protein 119;	------	------	------
TRINITY_DN9202_c0_g1	hypothetical protein SOVF_108660 [Spinacia oleracea])	25.68	49.51	56	13.65	16.54	18.22	56.81	51.99	56.22	GO:0016747;GO:0016747	MF:transferase activity, transferring acyl groups other than amino-acyl groups;MF:transferase activity, transferring acyl groups other than amino-acyl groups;	K13065	E2.3.1.133, HCT	map00941;map00940;map00945	Flavonoid biosynthesis);Phenylpropanoid biosynthesis);Stilbenoid, diarylheptanoid and gingerol biosynthesis)	------	------	gi|75136987|sp|Q70PR7.2|VINSY_RAUSE;	RecName: Full=Vinorine synthase;	PF02458.12	Transferase	Transferase family
TRINITY_DN10198_c3_g3	PREDICTED: hexokinase-1 [Beta vulgaris subsp. vulgaris])	6.78	8.17	6.41	5.22	4.07	1.74	8	8.1	9.25	------	------	K00844	HK	map00010;map00520;map00500;map00051;map00052	Glycolysis / Gluconeogenesis);Amino sugar and nucleotide sugar metabolism);Starch and sucrose metabolism);Fructose and mannose metabolism);Galactose metabolism)	------	------	gi|11386886|sp|Q9SEK3.1|HXK1_SPIOL;	RecName: Full=Hexokinase-1; AltName: Full=SoHxK1;	PF00349.18	Hexokinase_1	Hexokinase
TRINITY_DN10299_c5_g1	PREDICTED: uncharacterized protein LOC109241879 [Nicotiana attenuata])	13.51	16.19	15.45	9.76	13.56	14.51	17.78	20.74	20.27	GO:0001678;GO:0006096;GO:0005623;GO:0005524;GO:0005536;GO:0004396	BP:cellular glucose homeostasis;BP:glycolytic process;CC:cell;MF:ATP binding;MF:glucose binding;MF:hexokinase activity;	K00844	HK	map00010;map00520;map00500;map00051;map00052	Glycolysis / Gluconeogenesis);Amino sugar and nucleotide sugar metabolism);Starch and sucrose metabolism);Fructose and mannose metabolism);Galactose metabolism)	------	------	gi|75311440|sp|Q9LPS1.1|HXK3_ARATH;	RecName: Full=Hexokinase-3;	PF13966.3;PF00078.24;PF03727.13	zf-RVT;RVT_1;Hexokinase_2	zinc-binding in reverse transcriptase;Reverse transcriptase (RNA-dependent DNA polymerase);Hexokinase
TRINITY_DN12125_c5_g2	hexokinase-3 isoform X2 [Spinacia oleracea])	20.59	23.21	20.58	17.15	17.36	13.59	20.43	22.68	27.06	------	------	K00844	HK	map00010;map00520;map00500;map00051;map00052	Glycolysis / Gluconeogenesis);Amino sugar and nucleotide sugar metabolism);Starch and sucrose metabolism);Fructose and mannose metabolism);Galactose metabolism)	------	------	gi|110808553|sp|Q2KNB4.1|HXK3_ORYSJ;	RecName: Full=Hexokinase-3; AltName: Full=Hexokinase-8;	PF00349.18	Hexokinase_1	Hexokinase
TRINITY_DN15362_c0_g1	hexokinase-1 [Spinacia oleracea])	7.25	6.84	6.49	4.45	3.33	3.3	7.39	8.68	6.7	GO:0001678;GO:0006096;GO:0005623;GO:0005524;GO:0005536;GO:0004396	BP:cellular glucose homeostasis;BP:glycolytic process;CC:cell;MF:ATP binding;MF:glucose binding;MF:hexokinase activity;	K00844	HK	map00010;map00520;map00500;map00051;map00052	Glycolysis / Gluconeogenesis);Amino sugar and nucleotide sugar metabolism);Starch and sucrose metabolism);Fructose and mannose metabolism);Galactose metabolism)	------	------	gi|11386886|sp|Q9SEK3.1|HXK1_SPIOL;	RecName: Full=Hexokinase-1; AltName: Full=SoHxK1;	PF03727.13	Hexokinase_2	Hexokinase
TRINITY_DN15938_c2_g3	PREDICTED: abscisic acid receptor PYL8 isoform X2 [Elaeis guineensis])	12.08	13.64	11.71	3.85	6.05	6.24	20.15	11.56	19.91	------	------	K14496	PYL	map04016;map04075	MAPK signaling pathway - plant);Plant hormone signal transduction)	------	------	gi|75170450|sp|Q9FGM1.1|PYL8_ARATH;	RecName: Full=Abscisic acid receptor PYL8; AltName: Full=ABI1-binding protein 1; AltName: Full=PYR1-like protein 8; AltName: Full=Regulatory components of ABA receptor 3;	PF10604.6	Polyketide_cyc2	Polyketide cyclase / dehydrase and lipid transport
TRINITY_DN11765_c2_g1	PREDICTED: sucrose synthase isoform X2 [Beta vulgaris subsp. vulgaris])	69.65	67.83	63.69	42.1	54.46	47.76	100.42	53.83	106.71	GO:0005985;GO:0005985;GO:0016157;GO:0016157	BP:sucrose metabolic process;BP:sucrose metabolic process;MF:sucrose synthase activity;MF:sucrose synthase activity;	K00695	E2.4.1.13	map00500	Starch and sucrose metabolism)	------	------	gi|3915873|sp|P13708.2|SUSY_SOYBN;	RecName: Full=Sucrose synthase; AltName: Full=Nodulin-100; Short=N-100; AltName: Full=Sucrose-UDP glucosyltransferase;	PF00862.16	Sucrose_synth	Sucrose synthase
TRINITY_DN13032_c1_g1	sucrose synthase 1 [Beta vulgaris])	54.05	51.68	52.04	12.79	15.48	14.48	63.5	83.55	78.37	GO:0005985;GO:0005985;GO:0016157;GO:0016157	BP:sucrose metabolic process;BP:sucrose metabolic process;MF:sucrose synthase activity;MF:sucrose synthase activity;	K00695	E2.4.1.13	map00500	Starch and sucrose metabolism)	COG0438	M:Cell wall/membrane/envelope biogenesis )	gi|75264545|sp|Q9M111.1|SUS3_ARATH;	RecName: Full=Sucrose synthase 3; Short=AtSUS3; AltName: Full=Sucrose-UDP glucosyltransferase 3;	PF00862.16;PF00534.17;PF13692.3;PF13524.3;PF05625.8	Sucrose_synth;Glycos_transf_1;Glyco_trans_1_4;Glyco_trans_1_2;PAXNEB	Sucrose synthase;Glycosyl transferases group 1;Glycosyl transferases group 1;Glycosyl transferases group 1;PAXNEB protein
TRINITY_DN9947_c1_g2	sucrose synthase [Dianthus caryophyllus])	52.76	61.54	54.83	34.25	48.57	54.23	100.43	45.47	92.44	GO:0005985;GO:0005985;GO:0005985;GO:0016157;GO:0016157;GO:0016157	BP:sucrose metabolic process;BP:sucrose metabolic process;BP:sucrose metabolic process;MF:sucrose synthase activity;MF:sucrose synthase activity;MF:sucrose synthase activity;	K00695	E2.4.1.13	map00500	Starch and sucrose metabolism)	------	------	gi|75264339|sp|Q9LXL5.1|SUS4_ARATH;	RecName: Full=Sucrose synthase 4; Short=AtSUS4; AltName: Full=Sucrose-UDP glucosyltransferase 4;	PF00862.16;PF00534.17;PF13692.3	Sucrose_synth;Glycos_transf_1;Glyco_trans_1_4	Sucrose synthase;Glycosyl transferases group 1;Glycosyl transferases group 1
TRINITY_DN10643_c4_g1	PREDICTED: probable xyloglucan endotransglucosylase/hydrolase protein 23 [Beta vulgaris subsp. vulgaris])	9.63	10.82	9.68	2.86	3.54	2.88	17.43	20.15	16.76	GO:0042546;GO:0071555;GO:0010411;GO:0048046;GO:0005618;GO:0004553;GO:0016762	BP:cell wall biogenesis;BP:cell wall organization;BP:xyloglucan metabolic process;CC:apoplast;CC:cell wall;MF:hydrolase activity, hydrolyzing O-glycosyl compounds;MF:xylogluca;	K14504;K08235	E2.4.1.207;TCH4	map04075	Plant hormone signal transduction)	------	------	gi|38605152|sp|Q38910.1|XTH23_ARATH;	RecName: Full=Probable xyloglucan endotransglucosylase/hydrolase protein 23; Short=At-XTH23; Short=XTH-23; Flags: Precursor;	PF00722.18;PF06955.9	Glyco_hydro_16;XET_C	Glycosyl hydrolases family 16;Xyloglucan endo-transglycosylase (XET) C-terminus
TRINITY_DN15700_c4_g1	PREDICTED: probable xyloglucan endotransglucosylase/hydrolase protein 23 [Beta vulgaris subsp. vulgaris])	686.19	777.2	683.37	455.6	333.83	416.09	1031.52	704.03	930.92	GO:0042546;GO:0071555;GO:0010411;GO:0042546;GO:0071555;GO:0010411;GO:0048046;GO:0005618;GO:0048046;GO:0005618;GO:0004553;GO:0016762;GO:0004553;GO:0016762	BP:cell wall biogenesis;BP:cell wall organization;BP:xyloglucan metabolic process;BP:cell wall biogenesis;BP:cell wall organization;BP:xyloglucan metabolic process;CC:apoplast;CC:cell wall;CC:apoplast;CC:cell wall;MF:hydrolase activity, hydrolyzing O-glycosyl compounds;MF:xylogluca;MF:hydrolase activity, hydrolyzing O-glycosyl compounds;MF:xylogluca;	K14504;K08235	E2.4.1.207;TCH4	map04075	Plant hormone signal transduction)	COG2273	G:Carbohydrate transport and metabolism )	gi|38605152|sp|Q38910.1|XTH23_ARATH;	RecName: Full=Probable xyloglucan endotransglucosylase/hydrolase protein 23; Short=At-XTH23; Short=XTH-23; Flags: Precursor;	PF00722.18;PF06955.9	Glyco_hydro_16;XET_C	Glycosyl hydrolases family 16;Xyloglucan endo-transglycosylase (XET) C-terminus
TRINITY_DN11760_c2_g3	transcription factor TGA2.3-like isoform X1 [Chenopodium quinoa])	16.86	16.98	17.63	9.14	12.67	10.45	21.21	17.5	25.99	GO:0006351;GO:0003700;GO:0043565	BP:transcription, DNA-templated;MF:transcription factor activity, sequence-specific DNA binding;MF:sequence-specific DNA binding;	K14431	TGA	map04075	Plant hormone signal transduction)	------	------	gi|12230709|sp|O24160.1|TGA21_TOBAC;	RecName: Full=TGACG-sequence-specific DNA-binding protein TGA-2.1; Short=TGA2.1;	PF14144.3;PF00170.18;PF07716.12	DOG1;bZIP_1;bZIP_2	Seed dormancy control;bZIP transcription factor;Basic region leucine zipper
TRINITY_DN16489_c0_g5	PREDICTED: abscisic-aldehyde oxidase-like isoform X1 [Beta vulgaris subsp. vulgaris])	2.02	3.69	3.65	6	6.83	5	1.58	0.71	1.93	GO:0051537;GO:0009055;GO:0050660;GO:0005506;GO:0016614	MF:2 iron, 2 sulfur cluster binding;MF:electron carrier activity;MF:flavin adenine dinucleotide binding;MF:iron ion binding;MF:oxidoreductase activity, acting on CH-OH group of donors;	K11817;K09842	AAO3;AAO1_2	map00906;map00380	Carotenoid biosynthesis);Tryptophan metabolism)	------	------	gi|62899867|sp|Q7G9P4.1|ALDO3_ARATH;	RecName: Full=Abscisic-aldehyde oxidase; AltName: Full=Aldehyde oxidase 3; Short=AO-3; Short=AtAO-3; Short=AtAO4; AltName: Full=Indole-3-acetaldehyde oxidase; Short=IAA oxidase;	PF02738.15;PF00941.18;PF01315.19;PF01799.17;PF03450.14;PF00111.24	Ald_Xan_dh_C2;FAD_binding_5;Ald_Xan_dh_C;Fer2_2;CO_deh_flav_C;Fer2	Molybdopterin-binding domain of aldehyde dehydrogenase;FAD binding domain in molybdopterin dehydrogenase;Aldehyde oxidase and xanthine dehydrogenase, a/b hammerhead domain;[2Fe-2S] binding domain;CO dehydrogenase flavoprotein C-terminal domain;2Fe-2S iron-sulfur cluster binding domain
TRINITY_DN17374_c0_g4	LOW QUALITY PROTEIN: ABC transporter C family member 14-like [Chenopodium quinoa])	18.9	18.75	21.15	34.65	29.14	33.37	12.6	7.38	7.98	GO:0016021;GO:0005524;GO:0042626	CC:integral component of membrane;MF:ATP binding;MF:ATPase activity, coupled to transmembrane movement of substances;	K05666	ABCC2	map02010	ABC transporters)	------	------	gi|75335712|sp|Q9LZJ5.1|AB14C_ARATH;	RecName: Full=ABC transporter C family member 14; Short=ABC transporter ABCC.14; Short=AtABCC14; AltName: Full=ATP-energized glutathione S-conjugate pump 10; AltName: Full=Glutathione S-conjugate-transporting ATPase 10; AltName: Full=Multidrug resistance-associated protein 10;	PF00005.24;PF01935.14	ABC_tran;DUF87	ABC transporter;Domain of unknown function DUF87
TRINITY_DN18762_c2_g1	hypothetical protein BVRB_9g220100 [Beta vulgaris subsp. vulgaris])	9.1	6.95	7.91	12.62	12.22	10.16	4.77	2.81	4.8	------	------	K05666	ABCC2	map02010	ABC transporters)	------	------	gi|75335110|sp|Q9LK64.1|AB3C_ARATH;	RecName: Full=ABC transporter C family member 3; Short=ABC transporter ABCC.3; Short=AtABCC3; AltName: Full=ATP-energized glutathione S-conjugate pump 3; AltName: Full=Glutathione S-conjugate-transporting ATPase 3; AltName: Full=Multidrug resistance-associated protein 3;	PF00664.20;PF00005.24	ABC_membrane;ABC_tran	ABC transporter transmembrane region;ABC transporter
TRINITY_DN11535_c3_g1	ABC transporter C family member 10-like [Chenopodium quinoa])	4.83	6.15	5.73	6.73	9.15	12.82	4.14	1.15	2.44	GO:0016021;GO:0016021;GO:0016021;GO:0016021;GO:0005524;GO:0042626;GO:0005524;GO:0042626;GO:0005524;GO:0042626;GO:0005524;GO:0042626	CC:integral component of membrane;CC:integral component of membrane;CC:integral component of membrane;CC:integral component of membrane;MF:ATP binding;MF:ATPase activity, coupled to transmembrane movement of substances;MF:ATP binding;MF:ATPase activity, coupled to transmembrane movement of substances;MF:ATP binding;MF:ATPase activity, coupled to transmembrane movement of substances;MF:ATP binding…	K05666	ABCC2	map02010	ABC transporters)	------	------	gi|374095359|sp|Q9LYS2.2|AB10C_ARATH;	RecName: Full=ABC transporter C family member 10; Short=ABC transporter ABCC.10; Short=AtABCC10; AltName: Full=ATP-energized glutathione S-conjugate pump 14; AltName: Full=Glutathione S-conjugate-transporting ATPase 14; AltName: Full=Multidrug resistance-associated protein 14;	PF00005.24	ABC_tran	ABC transporter
TRINITY_DN14507_c0_g1	ABC transporter C family member 10-like [Spinacia oleracea])	10	7.85	10.64	11.72	15.33	13.54	6.92	4.72	7.54	------	------	K05666	ABCC2	map02010	ABC transporters)	------	------	gi|374095359|sp|Q9LYS2.2|AB10C_ARATH;	RecName: Full=ABC transporter C family member 10; Short=ABC transporter ABCC.10; Short=AtABCC10; AltName: Full=ATP-energized glutathione S-conjugate pump 14; AltName: Full=Glutathione S-conjugate-transporting ATPase 14; AltName: Full=Multidrug resistance-associated protein 14;	PF00664.20;PF00005.24;PF02463.16;PF13304.3;PF13555.3	ABC_membrane;ABC_tran;SMC_N;AAA_21;AAA_29	ABC transporter transmembrane region;ABC transporter;RecF/RecN/SMC N terminal domain;AAA domain, putative AbiEii toxin, Type IV TA system;P-loop containing region of AAA domain
TRINITY_DN16049_c1_g4	S-adenosyl-L-methionine-dependent methyltransferases superfamily protein isoform 1 [Theobroma cacao])	122.84	186.11	163.07	162.66	263.16	254.19	88.18	61.17	80.9	GO:0008171;GO:0042409;GO:0008171	MF:O-methyltransferase activity;MF:caffeoyl-CoA O-methyltransferase activity;MF:O-methyltransferase activity;	K00588	E2.1.1.104	map00940;map00941;map00360;map00945	Phenylpropanoid biosynthesis);Flavonoid biosynthesis);Phenylalanine metabolism);Stilbenoid, diarylheptanoid and gingerol biosynthesis)	COG4122	R:General function prediction only )	gi|30580343|sp|Q42945.1|CAMT6_TOBAC;	RecName: Full=Caffeoyl-CoA O-methyltransferase 6; AltName: Full=Trans-caffeoyl-CoA 3-O-methyltransferase 6; Short=CCoAMT-6; Short=CCoAOMT-6;	PF01596.14	Methyltransf_3	O-methyltransferase
TRINITY_DN10935_c1_g2	NAD-dependent epimerase/dehydratase [Corchorus capsularis])	4.96	5.48	7.01	7.51	11.45	8.18	3.45	1.6	4.01	GO:0003824;GO:0050662;GO:0003824;GO:0050662;GO:0003824;GO:0050662	MF:catalytic activity;MF:coenzyme binding;MF:catalytic activity;MF:coenzyme binding;MF:catalytic activity;MF:coenzyme binding;	K09753	CCR	map00940	Phenylpropanoid biosynthesis)	COG0451	M:Cell wall/membrane/envelope biogenesis )	gi|75313115|sp|Q9S9N9.1|CCR1_ARATH;	RecName: Full=Cinnamoyl-CoA reductase 1; Short=AtCCR1; AltName: Full=Protein IRREGULAR XYLEM 4;	PF01370.18;PF01073.16;PF07993.9;PF16363.2;PF13460.3;PF05368.10;PF00106.22	Epimerase;3Beta_HSD;NAD_binding_4;GDP_Man_Dehyd;NAD_binding_10;NmrA;adh_short	NAD dependent epimerase/dehydratase family;3-beta hydroxysteroid dehydrogenase/isomerase family;Male sterility protein;GDP-mannose 4,6 dehydratase;NAD(P)H-binding;NmrA-like family;short chain dehydrogenase
TRINITY_DN12429_c1_g1	gibberellin 2-oxidase 1 [Pseudostellaria heterophylla])	5.49	4.41	4.8	5.77	12.46	8.46	3.37	1.71	2.62	GO:0046872;GO:0016491;GO:0046872;GO:0016491;GO:0046872;GO:0016491;GO:0016491	MF:metal ion binding;MF:oxidoreductase activity;MF:metal ion binding;MF:oxidoreductase activity;MF:metal ion binding;MF:oxidoreductase activity;MF:oxidoreductase activity;	K04125	E1.14.11.13	map00904	Diterpenoid biosynthesis)	------	------	gi|49035759|sp|Q9SQ80.1|G2OX1_PEA;	RecName: Full=Gibberellin 2-beta-dioxygenase 1; AltName: Full=GA 2-oxidase 1; AltName: Full=Gibberellin 2-beta-hydroxylase 1; AltName: Full=Gibberellin 2-oxidase 1; AltName: Full=Protein SLENDER [Pisum sativum];	PF14226.3	DIOX_N	non-haem dioxygenase in morphine synthesis N-terminal
TRINITY_DN17567_c0_g1	hydroxycinnamoyl coenzyme A shikimate hydroxycinnamoyl transferase, partial [Garcinia mangostana])	14.23	9	11.84	19.33	17.04	20.08	7.56	4.01	6.85	GO:0016747	MF:transferase activity, transferring acyl groups other than amino-acyl groups;	K13065	E2.3.1.133, HCT	map00941;map00940;map00945	Flavonoid biosynthesis);Phenylpropanoid biosynthesis);Stilbenoid, diarylheptanoid and gingerol biosynthesis)	------	------	gi|75150330|sp|Q8GSM7.1|HST_TOBAC;	RecName: Full=Shikimate O-hydroxycinnamoyltransferase; AltName: Full=Hydroxycinnamoyl transferase; AltName: Full=Hydroxycinnamoyl-Coenzyme A shikimate/quinate hydroxycinnamoyltransferase;	PF02458.12	Transferase	Transferase family
TRINITY_DN14294_c0_g1	IAA13 [Bassia scoparia])	2.38	4.17	4.14	5.39	5.02	5.29	1.9	1.37	1.74	------	------	K14484	IAA	map04075	Plant hormone signal transduction)	------	------	gi|11131315|sp|Q38829.1|IAA11_ARATH;	RecName: Full=Auxin-responsive protein IAA11; AltName: Full=Indoleacetic acid-induced protein 11;	PF02309.13	AUX_IAA	AUX/IAA family
TRINITY_DN10309_c0_g1	linoleate 13S-lipoxygenase 2-1, chloroplastic-like [Chenopodium quinoa])	57.84	36.19	51.78	82.87	68.24	89.9	11.33	10.89	10.6	GO:0031408;GO:0046872;GO:0016702	BP:oxylipin biosynthetic process;MF:metal ion binding;MF:oxidoreductase activity, acting on single donors with incorporation of molecular oxygen, incorporation of two atoms of oxygen;	K00454	LOX2S	map00591;map00592	Linoleic acid metabolism);alpha-Linolenic acid metabolism)	------	------	gi|75277587|sp|O24370.1|LOX21_SOLTU;	RecName: Full=Linoleate 13S-lipoxygenase 2-1, chloroplastic; AltName: Full=Lipoxygenase 2-1; Flags: Precursor;	PF00305.16	Lipoxygenase	Lipoxygenase
TRINITY_DN10309_c0_g2	lipoxygenase, partial [Mesembryanthemum crystallinum])	0.86	0.31	0.43	1.52	0.96	0.56	0	0	0	GO:0031408;GO:0031408;GO:0046872;GO:0016702;GO:0046872;GO:0016702;GO:0046872;GO:0016702	BP:oxylipin biosynthetic process;BP:oxylipin biosynthetic process;MF:metal ion binding;MF:oxidoreductase activity, acting on single donors with incorporation of molecular oxygen, incorporation of two atoms of oxygen;MF:metal ion binding;MF:oxidoreductase activity, acting on single donors with incorporation of molecular oxygen, incorporation of two atoms of oxygen;MF:metal ion binding;MF:oxidoredu…	K00454	LOX2S	map00591;map00592	Linoleic acid metabolism);alpha-Linolenic acid metabolism)	------	------	gi|75277587|sp|O24370.1|LOX21_SOLTU;	RecName: Full=Linoleate 13S-lipoxygenase 2-1, chloroplastic; AltName: Full=Lipoxygenase 2-1; Flags: Precursor;	PF00305.16	Lipoxygenase	Lipoxygenase
TRINITY_DN10349_c2_g1	linoleate 13S-lipoxygenase 2-1, chloroplastic-like [Chenopodium quinoa])	28.38	12.6	19.35	48.78	38.22	35.01	4.67	4.28	3.65	GO:0031408;GO:0046872;GO:0016702	BP:oxylipin biosynthetic process;MF:metal ion binding;MF:oxidoreductase activity, acting on single donors with incorporation of molecular oxygen, incorporation of two atoms of oxygen;	K00454	LOX2S	map00591;map00592	Linoleic acid metabolism);alpha-Linolenic acid metabolism)	------	------	gi|75277587|sp|O24370.1|LOX21_SOLTU;	RecName: Full=Linoleate 13S-lipoxygenase 2-1, chloroplastic; AltName: Full=Lipoxygenase 2-1; Flags: Precursor;	PF00305.16	Lipoxygenase	Lipoxygenase
TRINITY_DN14950_c1_g1	hypothetical protein CISIN_1g0471311mg, partial [Citrus sinensis])	47.04	24.53	37.29	84.43	63.19	69.81	10.22	7.73	8.7	GO:0031408;GO:0031408;GO:0031408;GO:0046872;GO:0016702;GO:0046872;GO:0016702;GO:0046872;GO:0016702;GO:0046872;GO:0016702	BP:oxylipin biosynthetic process;BP:oxylipin biosynthetic process;BP:oxylipin biosynthetic process;MF:metal ion binding;MF:oxidoreductase activity, acting on single donors with incorporation of molecular oxygen, incorporation of two atoms of oxygen;MF:metal ion binding;MF:oxidoreductase activity, acting on single donors with incorporation of molecular oxygen, incorporation of two atoms of oxygen;…	K00454	LOX2S	map00591;map00592	Linoleic acid metabolism);alpha-Linolenic acid metabolism)	------	------	gi|75277587|sp|O24370.1|LOX21_SOLTU;	RecName: Full=Linoleate 13S-lipoxygenase 2-1, chloroplastic; AltName: Full=Lipoxygenase 2-1; Flags: Precursor;	PF00305.16	Lipoxygenase	Lipoxygenase
TRINITY_DN12956_c1_g1	linoleate 13S-lipoxygenase 2-1, chloroplastic-like [Chenopodium quinoa])	779.84	679.31	771.94	1685.28	1209.76	1105.12	367.43	317.38	361.02	GO:0031408;GO:0046872;GO:0016702	BP:oxylipin biosynthetic process;MF:metal ion binding;MF:oxidoreductase activity, acting on single donors with incorporation of molecular oxygen, incorporation of two atoms of oxygen;	K00454	LOX2S	map00591;map00592	Linoleic acid metabolism);alpha-Linolenic acid metabolism)	------	------	gi|75277587|sp|O24370.1|LOX21_SOLTU;	RecName: Full=Linoleate 13S-lipoxygenase 2-1, chloroplastic; AltName: Full=Lipoxygenase 2-1; Flags: Precursor;	PF00305.16;PF01477.20	Lipoxygenase;PLAT	Lipoxygenase;PLAT/LH2 domain
TRINITY_DN13142_c5_g1	PREDICTED: peroxidase 57 [Beta vulgaris subsp. vulgaris])	20.98	15.77	20.1	44.04	24.9	32.48	2.82	1.42	2.05	------	------	K00430	E1.11.1.7	map00940	Phenylpropanoid biosynthesis)	------	------	gi|129808|sp|P22196.1|PER2_ARAHY;	RecName: Full=Cationic peroxidase 2; AltName: Full=PNPC2; Flags: Precursor [Arachis hypogaea];	PF00141.20	peroxidase	Peroxidase
TRINITY_DN11006_c2_g2	ABC transporter C family member 10-like [Spinacia oleracea])	4.11	4.13	5.3	4.73	5.36	4.13	1.35	0.64	1.24	------	------	K05666	ABCC2	map02010	ABC transporters)	------	------	gi|374095359|sp|Q9LYS2.2|AB10C_ARATH;	RecName: Full=ABC transporter C family member 10; Short=ABC transporter ABCC.10; Short=AtABCC10; AltName: Full=ATP-energized glutathione S-conjugate pump 14; AltName: Full=Glutathione S-conjugate-transporting ATPase 14; AltName: Full=Multidrug resistance-associated protein 14;	PF00664.20;PF00005.24;PF13555.3	ABC_membrane;ABC_tran;AAA_29	ABC transporter transmembrane region;ABC transporter;P-loop containing region of AAA domain
TRINITY_DN16742_c0_g2	PREDICTED: ABC transporter B family member 1 [Beta vulgaris subsp. vulgaris])	9.82	10.78	10.91	14.18	17.98	18.07	10.13	5.57	8.47	GO:0016021;GO:0016021;GO:0005524;GO:0042626;GO:0005524;GO:0042626	CC:integral component of membrane;CC:integral component of membrane;MF:ATP binding;MF:ATPase activity, coupled to transmembrane movement of substances;MF:ATP binding;MF:ATPase activity, coupled to transmembrane movement of substances;	K05658	ABCB1, CD243	map02010	ABC transporters)	COG1132	V:Defense mechanisms )	gi|75338892|sp|Q9ZR72.1|AB1B_ARATH;	RecName: Full=ABC transporter B family member 1; Short=ABC transporter ABCB.1; Short=AtABCB1; AltName: Full=Multidrug resistance protein 1; AltName: Full=P-glycoprotein 1; Short=AtPgp1;	PF00664.20;PF00005.24;PF02463.16;PF13191.3;PF14599.3	ABC_membrane;ABC_tran;SMC_N;AAA_16;zinc_ribbon_6	ABC transporter transmembrane region;ABC transporter;RecF/RecN/SMC N terminal domain;AAA ATPase domain;Zinc-ribbon
TRINITY_DN18535_c0_g3	ABC transporter C family member 10 [Manihot esculenta])	4.78	4.58	5.75	5.41	6.27	8.12	2.96	1	1.6	GO:0016021;GO:0016021;GO:0005524;GO:0042626;GO:0032440;GO:0005524;GO:0042626	CC:integral component of membrane;CC:integral component of membrane;MF:ATP binding;MF:ATPase activity, coupled to transmembrane movement of substances;MF:2-alkenal reductase [NA;MF:ATP binding;MF:ATPase activity, coupled to transmembrane movement of substances;	K05666	ABCC2	map02010	ABC transporters)	------	------	gi|374095359|sp|Q9LYS2.2|AB10C_ARATH;	RecName: Full=ABC transporter C family member 10; Short=ABC transporter ABCC.10; Short=AtABCC10; AltName: Full=ATP-energized glutathione S-conjugate pump 14; AltName: Full=Glutathione S-conjugate-transporting ATPase 14; AltName: Full=Multidrug resistance-associated protein 14;	PF00664.20	ABC_membrane	ABC transporter transmembrane region
TRINITY_DN11824_c3_g4	ATP-binding cassette transporter abc3 [Aurantiochytrium sp. FCC1311])	0.03	0.2	0.12	0.28	0.25	0.55	0	0	0	GO:0016021;GO:0016021;GO:0005524;GO:0042626;GO:0005524;GO:0042626	CC:integral component of membrane;CC:integral component of membrane;MF:ATP binding;MF:ATPase activity, coupled to transmembrane movement of substances;MF:ATP binding;MF:ATPase activity, coupled to transmembrane movement of substances;	K05665	ABCC1	map02010	ABC transporters)	------	------	gi|82231164|sp|Q5F364.1|MRP1_CHICK;	RecName: Full=Multidrug resistance-associated protein 1; AltName: Full=ATP-binding cassette sub-family C member 1; AltName: Full=Leukotriene;	PF00005.24;PF13555.3	ABC_tran;AAA_29	ABC transporter;P-loop containing region of AAA domain
TRINITY_DN14507_c0_g6	ABC transporter C family member 10-like [Chenopodium quinoa])	7.62	7.97	9.25	9.96	13.45	12.5	2.12	1.39	3.83	GO:0016021;GO:0005524;GO:0042626	CC:integral component of membrane;MF:ATP binding;MF:ATPase activity, coupled to transmembrane movement of substances;	K05666	ABCC2	map02010	ABC transporters)	------	------	gi|374095359|sp|Q9LYS2.2|AB10C_ARATH;	RecName: Full=ABC transporter C family member 10; Short=ABC transporter ABCC.10; Short=AtABCC10; AltName: Full=ATP-energized glutathione S-conjugate pump 14; AltName: Full=Glutathione S-conjugate-transporting ATPase 14; AltName: Full=Multidrug resistance-associated protein 14;	PF00005.24	ABC_tran	ABC transporter
TRINITY_DN15144_c0_g2	PREDICTED: ABC transporter C family member 8-like [Ziziphus jujuba])	2.43	1.75	2.7	2.59	3.21	2.69	0.84	0.93	1.31	GO:0016021;GO:0016021;GO:0005524;GO:0042626;GO:0005524;GO:0042626	CC:integral component of membrane;CC:integral component of membrane;MF:ATP binding;MF:ATPase activity, coupled to transmembrane movement of substances;MF:ATP binding;MF:ATPase activity, coupled to transmembrane movement of substances;	K05666	ABCC2	map02010	ABC transporters)	------	------	gi|334302926|sp|Q8LGU1.3|AB8C_ARATH;	RecName: Full=ABC transporter C family member 8; Short=ABC transporter ABCC.8; Short=AtABCC8; AltName: Full=ATP-energized glutathione S-conjugate pump 6; AltName: Full=Glutathione S-conjugate-transporting ATPase 6; AltName: Full=Multidrug resistance-associated protein 6; Flags: Precursor;	PF00664.20;PF00005.24;PF13191.3;PF03193.13	ABC_membrane;ABC_tran;AAA_16;DUF258	ABC transporter transmembrane region;ABC transporter;AAA ATPase domain;Protein of unknown function, DUF258
TRINITY_DN18703_c1_g10	ABA responsive element binding factor [Dianthus caryophyllus])	7.74	6.08	7.14	4.68	3.78	4	6.74	4.18	9.71	GO:0003700;GO:0003700;GO:0003700	MF:transcription factor activity, sequence-specific DNA binding;MF:transcription factor activity, sequence-specific DNA binding;MF:transcription factor activity, sequence-specific DNA binding;	K14432	ABF	map04075	Plant hormone signal transduction)	------	------	gi|75312268|sp|Q9M7Q4.1|AI5L5_ARATH;	RecName: Full=ABSCISIC ACID-INSENSITIVE 5-like protein 5; AltName: Full=ABA-responsive element-binding protein 1; AltName: Full=Abscisic acid responsive elements-binding factor 2; Short=ABRE-binding factor 2; AltName: Full=bZIP transcription factor 36; Short=AtbZIP36;	PF00170.18	bZIP_1	bZIP transcription factor
TRINITY_DN9512_c0_g1	amino-cyclopropane carboxylic acid oxidase [Dianthus caryophyllus])	3.25	5.35	5.35	13.9	10.43	11.49	3.35	0.78	1.76	GO:0009693;GO:0009835;GO:0046872;GO:0016491;GO:0009815;GO:0031418;GO:0046872	BP:ethylene biosynthetic process;BP:fruit ripening;MF:metal ion binding;MF:oxidoreductase activity;MF:1-aminocyclopropane-1-carboxylate oxidase activity;MF:L-ascorbic acid binding;MF:metal ion binding;	K05933	E1.14.17.4	map00270	Cysteine and methionine metabolism)	COG3491	R:General function prediction only )	gi|398995|sp|P31528.1|ACCO_DIACA;	RecName: Full=Probable 1-aminocyclopropane-1-carboxylate oxidase; Short=ACC oxidase; AltName: Full=Ethylene-forming enzyme; Short=EFE; AltName: Full=Senescence-related protein;	PF03171.17	2OG-FeII_Oxy	2OG-Fe(II) oxygenase superfamily
TRINITY_DN15590_c3_g1	anthocyanidin synthase [Silene littorea])	0.69	1.17	1.31	6.45	17.91	8.52	6.46	3.85	4.63	GO:0046872;GO:0016491;GO:0046872;GO:0016491;GO:0046872;GO:0016491	MF:metal ion binding;MF:oxidoreductase activity;MF:metal ion binding;MF:oxidoreductase activity;MF:metal ion binding;MF:oxidoreductase activity;	K05277	ANS	map00941	Flavonoid biosynthesis)	COG3491	R:General function prediction only )	gi|1730108|sp|P51092.1|LDOX_PETHY;	RecName: Full=Leucoanthocyanidin dioxygenase; Short=LDOX; Short=Leucocyanidin oxygenase; AltName: Full=Leucoanthocyanidin hydroxylase;	PF03171.17;PF14226.3	2OG-FeII_Oxy;DIOX_N	2OG-Fe(II) oxygenase superfamily;non-haem dioxygenase in morphine synthesis N-terminal
TRINITY_DN15210_c3_g1	allene oxide cyclase, chloroplastic-like [Chenopodium quinoa])	252.95	273.78	275.97	271.07	284.85	296.74	69.67	55.83	59.67	------	------	K10525	AOC	map00592	alpha-Linolenic acid metabolism)	------	------	gi|73921671|sp|Q9LS03.1|AOC1_ARATH;	RecName: Full=Allene oxide cyclase 1, chloroplastic; AltName: Full=Early-responsive to dehydration 12 protein; Flags: Precursor;	PF06351.8	Allene_ox_cyc	Allene oxide cyclase
TRINITY_DN13310_c0_g2	PREDICTED: allene oxide synthase 1, chloroplastic [Beta vulgaris subsp. vulgaris])	188	213.34	195.13	317.34	416.31	431.53	132.17	113.57	128.63	GO:0020037;GO:0005506;GO:0004497;GO:0016705;GO:0020037;GO:0005506;GO:0004497;GO:0016705	MF:heme binding;MF:iron ion binding;MF:monooxygenase activity;MF:oxidoreductase activity, acting on paired donors, with incorporation or reduction of molecular oxygen;MF:heme binding;MF:iron ion binding;MF:monooxygenase activity;MF:oxidoreductase activity, acting on paired donors, with incorporation or reduction of molecular oxygen;	K01723	AOS	map00592	alpha-Linolenic acid metabolism)	------	------	gi|1027923587|sp|K4BV52.1|AOS1_SOLLC;	RecName: Full=Allene oxide synthase 1, chloroplastic; Short=LeAOS1; AltName: Full=Cytochrome P450 74A; Flags: Precursor;	PF00067.19	p450	Cytochrome P450
TRINITY_DN14962_c3_g3	allene oxide synthase 2-like isoform X2 [Chenopodium quinoa])	153.5	153.29	156.26	210.56	164.77	161.74	61.84	42.76	64.47	------	------	K01723	AOS	map00592	alpha-Linolenic acid metabolism)	------	------	gi|75329024|sp|Q8GZP5.1|AOS3_SOLLC;	RecName: Full=Allene oxide synthase 3; Short=LeAOS3; AltName: Full=Allene oxide cyclase; AltName: Full=Cytochrome P450 CYP74C3; AltName: Full=Cytochrome P450 CYP74D1;	PF00067.19	p450	Cytochrome P450
TRINITY_DN11336_c0_g1	auxin influx carrier protein [Dianthus caryophyllus])	2.81	2.24	2.38	1.1	1.71	2.25	2.02	2.68	2.42	GO:0016021;GO:0016021	CC:integral component of membrane;CC:integral component of membrane;	K13946	AUX1, LAX	map04075	Plant hormone signal transduction)	COG0814	E:Amino acid transport and metabolism )	gi|75262335|sp|Q9FEL6.1|LAX3_MEDTR;	RecName: Full=Auxin transporter-like protein 3; AltName: Full=AUX1-like protein 3; AltName: Full=MtLAX3;	PF01490.15	Aa_trans	Transmembrane amino acid transporter protein
TRINITY_DN11336_c1_g2	auxin transporter-like protein 2 [Spinacia oleracea])	2.29	4.69	4	7.47	7.55	11.55	3.74	1.38	2.27	------	------	K13946	AUX1, LAX	map04075	Plant hormone signal transduction)	COG0814	E:Amino acid transport and metabolism )	gi|75245780|sp|Q8L883.1|LAX5_MEDTR;	RecName: Full=Auxin transporter-like protein 5; AltName: Full=AUX1-like protein 5; AltName: Full=MtLAX5;	PF01490.15	Aa_trans	Transmembrane amino acid transporter protein
TRINITY_DN11853_c0_g1	beta-amylase 3, chloroplastic-like [Chenopodium quinoa])	0.48	0.42	0.42	1.36	3.17	1.54	0.85	0.68	0.92	GO:0000272;GO:0000272;GO:0000272;GO:0016161;GO:0016161;GO:0016161	BP:polysaccharide catabolic process;BP:polysaccharide catabolic process;BP:polysaccharide catabolic process;MF:beta-amylase activity;MF:beta-amylase activity;MF:beta-amylase activity;	K01177	E3.2.1.2	map00500	Starch and sucrose metabolism)	------	------	gi|294956518|sp|O23553.3|BAM3_ARATH;	RecName: Full=Beta-amylase 3, chloroplastic; AltName: Full=1,4-alpha-D-glucan maltohydrolase; AltName: Full=Beta-amylase 8; AltName: Full=Chloroplast beta-amylase; Short=CT-BMY; Flags: Precursor;	PF01373.14	Glyco_hydro_14	Glycosyl hydrolase family 14
TRINITY_DN18169_c2_g2	PREDICTED: inactive beta-amylase 9 [Beta vulgaris subsp. vulgaris])	91.56	117.1	100.7	53.74	69.15	65.15	112.62	91.88	117.94	GO:0000272;GO:0000272;GO:0016161;GO:0016161	BP:polysaccharide catabolic process;BP:polysaccharide catabolic process;MF:beta-amylase activity;MF:beta-amylase activity;	------	------	------	------	------	------	gi|75331155|sp|Q8VYW2.1|BAM9_ARATH;	RecName: Full=Inactive beta-amylase 9; AltName: Full=1,4-alpha-D-glucan maltohydrolase; AltName: Full=Inactive beta-amylase 3;	PF01373.14	Glyco_hydro_14	Glycosyl hydrolase family 14
TRINITY_DN18777_c2_g1	PREDICTED: beta-amylase 3, chloroplastic [Beta vulgaris subsp. vulgaris])	121.47	188.15	145.29	18.25	23.17	22.72	112.11	106.59	127.77	GO:0000272;GO:0000272;GO:0000272;GO:0000272;GO:0000272;GO:0016161;GO:0016161;GO:0016161;GO:0016161;GO:0016161	BP:polysaccharide catabolic process;BP:polysaccharide catabolic process;BP:polysaccharide catabolic process;BP:polysaccharide catabolic process;BP:polysaccharide catabolic process;MF:beta-amylase activity;MF:beta-amylase activity;MF:beta-amylase activity;MF:beta-amylase activity;MF:beta-amylase activity;	K01177	E3.2.1.2	map00500	Starch and sucrose metabolism)	------	------	gi|294956518|sp|O23553.3|BAM3_ARATH;	RecName: Full=Beta-amylase 3, chloroplastic; AltName: Full=1,4-alpha-D-glucan maltohydrolase; AltName: Full=Beta-amylase 8; AltName: Full=Chloroplast beta-amylase; Short=CT-BMY; Flags: Precursor;	PF01373.14	Glyco_hydro_14	Glycosyl hydrolase family 14
TRINITY_DN15523_c3_g2	two-component response regulator ARR12-like isoform X1 [Chenopodium quinoa])	10.08	10.46	10.22	16.73	24.15	20.55	6.1	3.34	6.29	GO:0000160;GO:0006351;GO:0005634;GO:0003677;GO:0003700	BP:phosphorelay signal transduction system;BP:transcription, DNA-templated;CC:nucleus;MF:DNA binding;MF:transcription factor activity, sequence-specific DNA binding;	K14491	ARR-B	map04075	Plant hormone signal transduction)	------	------	gi|928589289|sp|A2X1N2.1|ORR24_ORYSI;	RecName: Full=Two-component response regulator ORR24;	PF00072.21;PF00249.28	Response_reg;Myb_DNA-binding	Response regulator receiver domain;Myb-like DNA-binding domain
TRINITY_DN12467_c0_g1	systemin receptor SR160 [Spinacia oleracea])	22.66	26.01	22.49	41.4	22.98	21.92	8.76	7.3	9.06	------	------	K13415	BRI1	map04075	Plant hormone signal transduction)	------	------	gi|29427825|sp|Q8L899.1|BRI1_SOLPE;	RecName: Full=Systemin receptor SR160; AltName: Full=Brassinosteroid LRR receptor kinase; Flags: Precursor;	PF00069.22;PF07714.14;PF13855.3;PF12799.4;PF08263.9	Pkinase;Pkinase_Tyr;LRR_8;LRR_4;LRRNT_2	Protein kinase domain;Protein tyrosine kinase;Leucine rich repeat;Leucine Rich repeats (2 copies);Leucine rich repeat N-terminal domain
TRINITY_DN14851_c2_g1	probable serine/threonine-protein kinase At4g35230 isoform X2 [Spinacia oleracea])	0.88	0.51	0.63	1.82	2	2.36	0.97	0.82	1.25	------	------	K14500	BSK	map04075	Plant hormone signal transduction)	------	------	gi|75331881|sp|Q944A7.1|Y4523_ARATH;	RecName: Full=Probable serine/threonine-protein kinase At4g35230;	PF07714.14;PF00069.22	Pkinase_Tyr;Pkinase	Protein tyrosine kinase;Protein kinase domain
TRINITY_DN13483_c2_g1	PREDICTED: cytochrome P450 98A2 [Beta vulgaris subsp. vulgaris])	7.99	10.02	11.57	8.89	13.23	10.61	3.57	2.11	4.79	GO:0020037;GO:0005506;GO:0004497;GO:0016705	MF:heme binding;MF:iron ion binding;MF:monooxygenase activity;MF:oxidoreductase activity, acting on paired donors, with incorporation or reduction of molecular oxygen;	K09754	CYP98A, C3'H	map00941;map00940;map00945	Flavonoid biosynthesis);Phenylpropanoid biosynthesis);Stilbenoid, diarylheptanoid and gingerol biosynthesis)	COG2124	Q:Secondary metabolites biosynthesis, transport and catabolism )	gi|5915859|sp|O22203.1|C98A3_ARATH;	RecName: Full=Cytochrome P450 98A3; AltName: Full=Protein REDUCED EPIDERMAL FLUORESCENCE 8; AltName: Full=p-coumaroylshikimate/quinate 3'-hydrolxylase; Short=C3'H;	PF00067.19	p450	Cytochrome P450
TRINITY_DN15694_c0_g4	ADH_zinc_N domain-containing protein/ADH_N domain-containing protein [Cephalotus follicularis])	0.03	0.03	0.06	0.31	0.32	0.56	0.03	0	0.17	GO:0016491;GO:0008270;GO:0016491;GO:0008270;GO:0016491;GO:0008270;GO:0016491;GO:0008270;GO:0016491;GO:0008270	MF:oxidoreductase activity;MF:zinc ion binding;MF:oxidoreductase activity;MF:zinc ion binding;MF:oxidoreductase activity;MF:zinc ion binding;MF:oxidoreductase activity;MF:zinc ion binding;MF:oxidoreductase activity;MF:zinc ion binding;	K00083	E1.1.1.195	map00940	Phenylpropanoid biosynthesis)	------	------	gi|10720093|sp|Q9ZRF1.1|MTDH_FRAAN;	RecName: Full=Probable mannitol dehydrogenase; AltName: Full=NAD-dependent mannitol dehydrogenase;	PF00107.23;PF02826.16;PF01262.18;PF13602.3	ADH_zinc_N;2-Hacid_dh_C;AlaDh_PNT_C;ADH_zinc_N_2	Zinc-binding dehydrogenase;D-isomer specific 2-hydroxyacid dehydrogenase, NAD binding domain;Alanine dehydrogenase/PNT, C-terminal domain;Zinc-binding dehydrogenase
TRINITY_DN12621_c0_g1	chalcone synthase, partial [Gypsophila paniculata])	1.58	0.85	2.38	4.65	9.48	8.43	3.82	1.12	2.8	GO:0009058;GO:0009058;GO:0009058;GO:0016747;GO:0016747;GO:0016747	BP:biosynthetic process;BP:biosynthetic process;BP:biosynthetic process;MF:transferase activity, transferring acyl groups other than amino-acyl groups;MF:transferase activity, transferring acyl groups other than amino-acyl groups;MF:transferase activity, transferring acyl groups other than amino-acyl groups;	K00660	CHS	map04712;map00941	Circadian rhythm - plant);Flavonoid biosynthesis)	COG3424	Q:Secondary metabolites biosynthesis, transport and catabolism )	gi|12644507|sp|Q9LKP7.1|CHSY_DIAMO;	RecName: Full=Chalcone synthase; AltName: Full=Naringenin-chalcone synthase;	PF00195.16;PF02797.12;PF08541.7;PF08545.7;PF08392.9	Chal_sti_synt_N;Chal_sti_synt_C;ACP_syn_III_C;ACP_syn_III;FAE1_CUT1_RppA	Chalcone and stilbene synthases, N-terminal domain;Chalcone and stilbene synthases, C-terminal domain;3-Oxoacyl-[acyl-carrier-protein (ACP)] synthase III C terminal;3-Oxoacyl-[acyl-carrier-protein (ACP)] synthase III;FAE1/Type III polyketide synthase-like protein
TRINITY_DN12621_c0_g4	chalcone synthase 2 [Silene littorea])	1.49	0.54	1.42	3.4	8.81	7.12	3.67	0.7	2.39	GO:0009058;GO:0009058;GO:0009058;GO:0016747;GO:0016747;GO:0016747	BP:biosynthetic process;BP:biosynthetic process;BP:biosynthetic process;MF:transferase activity, transferring acyl groups other than amino-acyl groups;MF:transferase activity, transferring acyl groups other than amino-acyl groups;MF:transferase activity, transferring acyl groups other than amino-acyl groups;	K00660	CHS	map04712;map00941	Circadian rhythm - plant);Flavonoid biosynthesis)	COG3424	Q:Secondary metabolites biosynthesis, transport and catabolism )	gi|12644507|sp|Q9LKP7.1|CHSY_DIAMO;	RecName: Full=Chalcone synthase; AltName: Full=Naringenin-chalcone synthase;	PF00195.16;PF02797.12;PF08541.7;PF08545.7;PF08392.9	Chal_sti_synt_N;Chal_sti_synt_C;ACP_syn_III_C;ACP_syn_III;FAE1_CUT1_RppA	Chalcone and stilbene synthases, N-terminal domain;Chalcone and stilbene synthases, C-terminal domain;3-Oxoacyl-[acyl-carrier-protein (ACP)] synthase III C terminal;3-Oxoacyl-[acyl-carrier-protein (ACP)] synthase III;FAE1/Type III polyketide synthase-like protein
TRINITY_DN12621_c0_g9	chalcone synthase 1 [Silene littorea])	24.12	12.49	27.35	52.82	98.11	86.5	46.88	14.92	35.93	GO:0009058;GO:0009058;GO:0016747;GO:0016747	BP:biosynthetic process;BP:biosynthetic process;MF:transferase activity, transferring acyl groups other than amino-acyl groups;MF:transferase activity, transferring acyl groups other than amino-acyl groups;	K00660	CHS	map04712;map00941	Circadian rhythm - plant);Flavonoid biosynthesis)	COG3424	Q:Secondary metabolites biosynthesis, transport and catabolism )	gi|12644507|sp|Q9LKP7.1|CHSY_DIAMO;	RecName: Full=Chalcone synthase; AltName: Full=Naringenin-chalcone synthase;	PF00195.16;PF02797.12;PF08541.7;PF08545.7;PF08392.9	Chal_sti_synt_N;Chal_sti_synt_C;ACP_syn_III_C;ACP_syn_III;FAE1_CUT1_RppA	Chalcone and stilbene synthases, N-terminal domain;Chalcone and stilbene synthases, C-terminal domain;3-Oxoacyl-[acyl-carrier-protein (ACP)] synthase III C terminal;3-Oxoacyl-[acyl-carrier-protein (ACP)] synthase III;FAE1/Type III polyketide synthase-like protein
TRINITY_DN15089_c2_g4	chalcone synthase, partial [Gypsophila paniculata])	3.83	3.88	6.37	13.31	17.46	12.72	6.43	1.48	4.31	GO:0009058;GO:0009058;GO:0016747;GO:0016747	BP:biosynthetic process;BP:biosynthetic process;MF:transferase activity, transferring acyl groups other than amino-acyl groups;MF:transferase activity, transferring acyl groups other than amino-acyl groups;	K00660	CHS	map04712;map00941	Circadian rhythm - plant);Flavonoid biosynthesis)	------	------	gi|12644507|sp|Q9LKP7.1|CHSY_DIAMO;	RecName: Full=Chalcone synthase; AltName: Full=Naringenin-chalcone synthase;	PF00195.16	Chal_sti_synt_N	Chalcone and stilbene synthases, N-terminal domain
TRINITY_DN10001_c0_g1	PREDICTED: inositol 4-methyltransferase [Beta vulgaris subsp. vulgaris])	4.19	5.01	3.98	18.49	23.91	22.5	4.45	2.77	2.99	GO:0006020;GO:0016021;GO:0030787;GO:0008171;GO:0046983;GO:0008171;GO:0046983	BP:inositol metabolic process;CC:integral component of membrane;MF:inositol 4-methyltransferase activity;MF:O-methyltransferase activity;MF:protein dimerization activity;MF:O-methyltransferase activity;MF:protein dimerization activity;	K05279;K13066	E2.1.1.68, COMT;E2.1.1.76	map00940;map00944	Phenylpropanoid biosynthesis);Flavone and flavonol biosynthesis)	------	------	gi|1170555|sp|P45986.1|IMT1_MESCR;	RecName: Full=Inositol 4-methyltransferase;	PF08100.8;PF00891.15;PF13489.3;PF05891.9	Dimerisation;Methyltransf_2;Methyltransf_23;Methyltransf_PK	Dimerisation domain;O-methyltransferase;Methyltransferase domain;AdoMet dependent proline di-methyltransferase
TRINITY_DN9007_c0_g1	PREDICTED: phospholipase A(1) DAD1, chloroplastic [Beta vulgaris subsp. vulgaris])	0.37	0.57	0.26	0.62	1.5	1	0.27	0.05	0.19	GO:0006629;GO:0016787	BP:lipid metabolic process;MF:hydrolase activity;	K16818	DAD1	map00564;map00592	Glycerophospholipid metabolism);alpha-Linolenic acid metabolism)	COG3675	I:Lipid transport and metabolism )	gi|75331973|sp|Q948R1.1|PLA11_ARATH;	RecName: Full=Phospholipase;	PF01764.22;PF11187.5	Lipase_3;DUF2974	Lipase (class 3);Protein of unknown function (DUF2974)
TRINITY_DN7803_c0_g1	flavonoid 3'hydroxylase [Silene littorea])	0.02	0.08	0	0.35	1.68	1.94	0.82	0.19	0.7	GO:0016021;GO:0016021;GO:0020037;GO:0005506;GO:0004497;GO:0016705;GO:0020037;GO:0005506;GO:0004497;GO:0016705;GO:0020037;GO:0005506;GO:0004497;GO:0016705	CC:integral component of membrane;CC:integral component of membrane;MF:heme binding;MF:iron ion binding;MF:monooxygenase activity;MF:oxidoreductase activity, acting on paired donors, with incorporation or reduction of molecular oxygen;MF:heme binding;MF:iron ion binding;MF:monooxygenase activity;MF:oxidoreductase activity, acting on paired donors, with incorporation or reduction of molecular oxyg…	K05280	E1.14.13.21	map00941;map00944	Flavonoid biosynthesis);Flavone and flavonol biosynthesis)	COG2124	Q:Secondary metabolites biosynthesis, transport and catabolism )	gi|27151498|sp|Q9SBQ9.1|F3PH_PETHY;	RecName: Full=Flavonoid 3'-monooxygenase; AltName: Full=Cytochrome P450 75B2; AltName: Full=Flavonoid 3'-hydroxylase [Petunia x hybrida];	PF00067.19	p450	Cytochrome P450
TRINITY_DN11550_c2_g3	delta(12)-fatty-acid desaturase FAD2-like [Chenopodium quinoa])	14.9	17.9	15.74	28	36.53	35.43	12.07	9.89	10.99	GO:0006629;GO:0016021;GO:0016717	BP:lipid metabolic process;CC:integral component of membrane;MF:oxidoreductase activity, acting on paired donors, with oxidation of a pair of donors resulting in the reduction of molecular oxygen to two molecules of water;	K10256	FAD2	map01040	Biosynthesis of unsaturated fatty acids)	------	------	gi|1345977|sp|P48631.1|FD6E2_SOYBN;	RecName: Full=Omega-6 fatty acid desaturase, endoplasmic reticulum isozyme 2;	PF00487.21;PF11960.5	FA_desaturase;DUF3474	Fatty acid desaturase;Domain of unknown function (DUF3474)
TRINITY_DN12477_c4_g2	omega-3-desaturase, partial [Eustoma exaltatum subsp. russellianum])	68.05	87.85	73.67	77.23	213.3	149.11	84.47	64.9	86.46	GO:0006629;GO:0006629;GO:0016021;GO:0016021;GO:0016717;GO:0016717	BP:lipid metabolic process;BP:lipid metabolic process;CC:integral component of membrane;CC:integral component of membrane;MF:oxidoreductase activity, acting on paired donors, with oxidation of a pair of donors resulting in the reduction of molecular oxygen to two molecules of water;MF:oxidoreductase activity, acting on paired donors, with oxidation of a pair of donors resulting in the reduction o…	K10257	FAD3, FAD7, FAD8, desB	------	------	------	------	gi|1345970|sp|P48620.1|FAD3C_SESIN;	RecName: Full=Omega-3 fatty acid desaturase, chloroplastic; Flags: Precursor;	PF11960.5;PF00487.21	DUF3474;FA_desaturase	Domain of unknown function (DUF3474);Fatty acid desaturase
TRINITY_DN17972_c3_g1	gibberellin 2-oxidase 1 [Pseudostellaria heterophylla])	15.4	19.26	16.13	15.21	35.41	28.31	9.71	6.27	8.13	GO:0046872;GO:0016491;GO:0045543;GO:0046872;GO:0045543;GO:0046872	MF:metal ion binding;MF:oxidoreductase activity;MF:gibberellin 2-beta-dioxygenase activity;MF:metal ion binding;MF:gibberellin 2-beta-dioxygenase activity;MF:metal ion binding;	K04125	E1.14.11.13	map00904	Diterpenoid biosynthesis)	------	------	gi|49035968|sp|Q9XG83.1|G2OX_PHACN;	RecName: Full=Gibberellin 2-beta-dioxygenase; AltName: Full=GA 2-oxidase; AltName: Full=Gibberellin 2-beta-hydroxylase; AltName: Full=Gibberellin 2-oxidase [Phaseolus coccineus];	PF03171.17	2OG-FeII_Oxy	2OG-Fe(II) oxygenase superfamily
TRINITY_DN10776_c1_g1	indole-3-acetic acid-amido synthetase GH3.3-like [Spinacia oleracea])	38.93	38.14	47.73	80.23	219.48	145.15	26.9	19.42	29.7	------	------	K14487	GH3	map04075	Plant hormone signal transduction)	------	------	gi|122167127|sp|Q0D4Z6.1|GH38_ORYSJ;	RecName: Full=Probable indole-3-acetic acid-amido synthetase GH3.8; AltName: Full=Auxin-responsive GH3-like protein 8; Short=OsGH3-8 >gi|158513704|sp|A3BLS0.2|GH38_ORYSI RecName: Full=Probable indole-3-acetic acid-amido synthetase GH3.8; AltName: Full=Auxin-responsive GH3-like protein 8; Short=OsGH3-8;	PF03321.10	GH3	GH3 auxin-responsive promoter
TRINITY_DN14334_c0_g1	PREDICTED: probable indole-3-acetic acid-amido synthetase GH3.1 [Beta vulgaris subsp. vulgaris])	0.76	0.59	0.79	2.03	3.2	1.83	1.88	0.32	1.33	------	------	K14487	GH3	map04075	Plant hormone signal transduction)	------	------	gi|62900333|sp|Q9LQ68.1|GH34_ARATH;	RecName: Full=Indole-3-acetic acid-amido synthetase GH3.4; AltName: Full=Auxin-responsive GH3-like protein 4; Short=AtGH3-4; AltName: Full=CF4-like protein;	PF03321.10	GH3	GH3 auxin-responsive promoter
TRINITY_DN18631_c1_g3	probable indole-3-acetic acid-amido synthetase GH3.1 [Spinacia oleracea])	59.77	77.56	84.18	87.66	212.75	168.93	47.43	31.68	47.3	------	------	K14487	GH3	map04075	Plant hormone signal transduction)	------	------	gi|62900125|sp|O22190.1|GH33_ARATH;	RecName: Full=Indole-3-acetic acid-amido synthetase GH3.3; AltName: Full=Auxin-responsive GH3-like protein 3; Short=AtGH3-3;	PF03321.10	GH3	GH3 auxin-responsive promoter
TRINITY_DN10515_c0_g6	anthranilate N-benzoyltransferase protein 2-like [Chenopodium quinoa])	0.02	0.02	0.02	0.38	1.68	1.3	0.46	0.17	0.27	GO:0016747	MF:transferase activity, transferring acyl groups other than amino-acyl groups;	K13065	E2.3.1.133, HCT	map00941;map00940;map00945	Flavonoid biosynthesis);Phenylpropanoid biosynthesis);Stilbenoid, diarylheptanoid and gingerol biosynthesis)	------	------	gi|50400250|sp|O23918.1|HCBT3_DIACA;	RecName: Full=Anthranilate N-benzoyltransferase protein 3; AltName: Full=Anthranilate N-hydroxycinnamoyl/benzoyltransferase 3;	PF02458.12	Transferase	Transferase family
TRINITY_DN13253_c0_g1	unnamed protein product [Coffea canephora])	12.24	10.4	12.77	17.23	13.51	16.65	4.44	4.03	4.86	GO:0016747;GO:0016747	MF:transferase activity, transferring acyl groups other than amino-acyl groups;MF:transferase activity, transferring acyl groups other than amino-acyl groups;	K13065	E2.3.1.133, HCT	map00941;map00940;map00945	Flavonoid biosynthesis);Phenylpropanoid biosynthesis);Stilbenoid, diarylheptanoid and gingerol biosynthesis)	------	------	gi|75136987|sp|Q70PR7.2|VINSY_RAUSE;	RecName: Full=Vinorine synthase;	PF02458.12	Transferase	Transferase family
TRINITY_DN15139_c2_g1	PREDICTED: acid beta-fructofuranosidase isoform X2 [Beta vulgaris subsp. vulgaris])	0.01	0.03	0.04	0.09	0.31	0.51	0.15	0.06	0.09	GO:0005975;GO:0004553	BP:carbohydrate metabolic process;MF:hydrolase activity, hydrolyzing O-glycosyl compounds;	K01193	INV, sacA	map00500;map00052	Starch and sucrose metabolism);Galactose metabolism)	COG1621	G:Carbohydrate transport and metabolism )	gi|12644356|sp|P80065.2|INVB_DAUCA;	RecName: Full=Beta-fructofuranosidase, soluble isoenzyme I; AltName: Full=Invertase; AltName: Full=Saccharase; AltName: Full=Sucrose hydrolase; Flags: Precursor [Daucus carota];	PF00251.17;PF08244.9	Glyco_hydro_32N;Glyco_hydro_32C	Glycosyl hydrolases family 32 N-terminal domain;Glycosyl hydrolases family 32 C terminal
TRINITY_DN11975_c0_g1	PREDICTED: caffeine synthase 1 [Beta vulgaris subsp. vulgaris])	99.66	104.59	121.54	251.6	254.99	219.89	162.39	122.44	132.36	GO:0008168	MF:methyltransferase activity;	K08241;K21482	BAMT;E2.1.1.141	map00592	alpha-Linolenic acid metabolism)	------	------	gi|75117021|sp|Q68CM3.1|TCS2_CAMSI;	RecName: Full=Probable caffeine synthase 2 [Camellia sinensis];	PF03492.12	Methyltransf_7	SAM dependent carboxyl methyltransferase
TRINITY_DN15515_c0_g3	PREDICTED: uncharacterized protein LOC105967929 [Erythranthe guttata])	0.08	0.12	0.18	0.63	0.85	0.72	0.56	0.14	0.28	GO:0015074;GO:0003676	BP:DNA integration;MF:nucleic acid binding;	K05909	E1.10.3.2	------	------	------	------	------	------	PF14244.3;PF03732.14;PF14223.3;PF13976.3	Retrotran_gag_3;Retrotrans_gag;Retrotran_gag_2;gag_pre-integrs	gag-polypeptide of LTR copia-type;Retrotransposon gag protein;gag-polypeptide of LTR copia-type;GAG-pre-integrase domain
TRINITY_DN16738_c1_g1	linoleate 13S-lipoxygenase 2-1, chloroplastic-like [Chenopodium quinoa])	1.07	0.4	0.53	2.69	2.31	3.82	2.16	0.17	2.1	------	------	K00454	LOX2S	map00591;map00592	Linoleic acid metabolism);alpha-Linolenic acid metabolism)	------	------	gi|75277587|sp|O24370.1|LOX21_SOLTU;	RecName: Full=Linoleate 13S-lipoxygenase 2-1, chloroplastic; AltName: Full=Lipoxygenase 2-1; Flags: Precursor;	PF00305.16;PF01477.20	Lipoxygenase;PLAT	Lipoxygenase;PLAT/LH2 domain
TRINITY_DN17688_c1_g1	lipoxygenase9 [Zea mays])	7.7	6.52	6.85	21.25	16.97	17.55	5.29	3.35	4.44	GO:0031408;GO:0006633;GO:0046872;GO:0016702;GO:0050080;GO:0046872;GO:0016702	BP:oxylipin biosynthetic process;BP:fatty acid biosynthetic process;MF:metal ion binding;MF:oxidoreductase activity, acting on single donors with incorporation of molecular oxygen, incorporation of two atoms of oxygen;MF:malonyl-CoA decarboxylase activity;MF:metal ion binding;MF:oxidoreductase activity, acting on single donors with incorporation of molecular oxygen, incorporation of two atoms of …	K00454	LOX2S	map00591;map00592	Linoleic acid metabolism);alpha-Linolenic acid metabolism)	------	------	gi|73920880|sp|Q8H016.2|LOX6_ORYSJ;	RecName: Full=Probable lipoxygenase 6;	PF00305.16;PF01477.20	Lipoxygenase;PLAT	Lipoxygenase;PLAT/LH2 domain
TRINITY_DN17848_c3_g1	linoleate 13S-lipoxygenase 3-1, chloroplastic-like [Chenopodium quinoa])	36.43	30.7	40	113.31	279.91	228.3	116.53	64.42	109.74	GO:0031408;GO:0046872;GO:0016702	BP:oxylipin biosynthetic process;MF:metal ion binding;MF:oxidoreductase activity, acting on single donors with incorporation of molecular oxygen, incorporation of two atoms of oxygen;	K00454	LOX2S	map00591;map00592	Linoleic acid metabolism);alpha-Linolenic acid metabolism)	------	------	gi|75277588|sp|O24371.1|LOX31_SOLTU;	RecName: Full=Linoleate 13S-lipoxygenase 3-1, chloroplastic; Flags: Precursor;	PF00305.16;PF08263.9	Lipoxygenase;LRRNT_2	Lipoxygenase;Leucine rich repeat N-terminal domain
TRINITY_DN10349_c2_g2	linoleate 13S-lipoxygenase 2-1, chloroplastic-like [Chenopodium quinoa])	10.75	7.31	10.33	14.41	14.46	10.38	1.59	2.71	1.82	------	------	K00454	LOX2S	map00591;map00592	Linoleic acid metabolism);alpha-Linolenic acid metabolism)	------	------	gi|75264086|sp|Q9LNR3.1|LOX3_ARATH;	RecName: Full=Lipoxygenase 3, chloroplastic; Short=AtLOX3; Flags: Precursor;	PF00305.16;PF01477.20	Lipoxygenase;PLAT	Lipoxygenase;PLAT/LH2 domain
TRINITY_DN16037_c0_g2	linoleate 13S-lipoxygenase 2-1, chloroplastic-like [Chenopodium quinoa])	5.44	5.16	5.48	6.18	6.47	5.85	1.15	1.36	0.95	GO:0031408;GO:0031408;GO:0031408;GO:0046872;GO:0016702;GO:0046872;GO:0016702;GO:0046872;GO:0016702	BP:oxylipin biosynthetic process;BP:oxylipin biosynthetic process;BP:oxylipin biosynthetic process;MF:metal ion binding;MF:oxidoreductase activity, acting on single donors with incorporation of molecular oxygen, incorporation of two atoms of oxygen;MF:metal ion binding;MF:oxidoreductase activity, acting on single donors with incorporation of molecular oxygen, incorporation of two atoms of oxygen;…	K00454	LOX2S	map00591;map00592	Linoleic acid metabolism);alpha-Linolenic acid metabolism)	------	------	gi|75277587|sp|O24370.1|LOX21_SOLTU;	RecName: Full=Linoleate 13S-lipoxygenase 2-1, chloroplastic; AltName: Full=Lipoxygenase 2-1; Flags: Precursor;	PF00305.16	Lipoxygenase	Lipoxygenase
TRINITY_DN12047_c1_g4	9-cis-epoxycarotenoid dioxygenase NCED1, chloroplastic-like [Chenopodium quinoa])	3.39	3.22	3.78	6.31	15.82	15.68	9.7	3.35	6.46	GO:0046872;GO:0016702;GO:0046872;GO:0016702;GO:0046872;GO:0016702	MF:metal ion binding;MF:oxidoreductase activity, acting on single donors with incorporation of molecular oxygen, incorporation of two atoms of oxygen;MF:metal ion binding;MF:oxidoreductase activity, acting on single donors with incorporation of molecular oxygen, incorporation of two atoms of oxygen;MF:metal ion binding;MF:oxidoreductase activity, acting on single donors with incorporation of mole…	K09840	NCED	map00906	Carotenoid biosynthesis)	COG3670	Q:Secondary metabolites biosynthesis, transport and catabolism )	gi|75185609|sp|Q9M6E8.1|NCED1_PHAVU;	RecName: Full=9-cis-epoxycarotenoid dioxygenase NCED1, chloroplastic; AltName: Full=PvNCED1; Flags: Precursor;	PF03055.12	RPE65	Retinal pigment epithelial membrane protein
TRINITY_DN17042_c1_g4	9-cis-epoxy-carotenoid dioxygenase [Dianthus caryophyllus])	3.53	2.53	3.67	12.48	19.09	18.63	4.01	2.84	3.35	GO:0046872;GO:0016702;GO:0046872;GO:0016702;GO:0046872;GO:0016702	MF:metal ion binding;MF:oxidoreductase activity, acting on single donors with incorporation of molecular oxygen, incorporation of two atoms of oxygen;MF:metal ion binding;MF:oxidoreductase activity, acting on single donors with incorporation of molecular oxygen, incorporation of two atoms of oxygen;MF:metal ion binding;MF:oxidoreductase activity, acting on single donors with incorporation of mole…	K09840	NCED	map00906	Carotenoid biosynthesis)	COG3670	Q:Secondary metabolites biosynthesis, transport and catabolism )	gi|75185609|sp|Q9M6E8.1|NCED1_PHAVU;	RecName: Full=9-cis-epoxycarotenoid dioxygenase NCED1, chloroplastic; AltName: Full=PvNCED1; Flags: Precursor;	PF03055.12	RPE65	Retinal pigment epithelial membrane protein
TRINITY_DN10372_c1_g1	12-oxophytodienoate reductase 3-like [Chenopodium quinoa])	25.59	22.11	27.06	79.94	64.05	73.58	13.36	8.43	11.92	GO:0010181;GO:0016491;GO:0010181;GO:0016491;GO:0010181;GO:0016491	MF:FMN binding;MF:oxidoreductase activity;MF:FMN binding;MF:oxidoreductase activity;MF:FMN binding;MF:oxidoreductase activity;	K05894	OPR	map00592	alpha-Linolenic acid metabolism)	COG1902	C:Energy production and conversion )	gi|62900706|sp|Q9FEW9.1|OPR3_SOLLC;	RecName: Full=12-oxophytodienoate reductase 3; AltName: Full=12-oxophytodienoate-10,11-reductase 3; Short=OPDA-reductase 3; AltName: Full=LeOPR3;	PF00724.17	Oxidored_FMN	NAD
TRINITY_DN15127_c3_g1	phenylalanine ammonia-lyase [Stellaria longipes])	2.6	3.21	3.45	8.48	28.34	22.61	12.07	7.31	10.97	GO:0009800;GO:0006559;GO:0009800;GO:0006559;GO:0009800;GO:0006559;GO:0009800;GO:0006559;GO:0005737;GO:0005737;GO:0005737;GO:0005737;GO:0045548;GO:0045548;GO:0045548;GO:0045548	BP:cinnamic acid biosynthetic process;BP:L-phenylalanine catabolic process;BP:cinnamic acid biosynthetic process;BP:L-phenylalanine catabolic process;BP:cinnamic acid biosynthetic process;BP:L-phenylalanine catabolic process;BP:cinnamic acid biosynthetic process;BP:L-phenylalanine catabolic process;CC:cytoplasm;CC:cytoplasm;CC:cytoplasm;CC:cytoplasm;MF:phenylalanine ammonia-lyase activity;MF:phen…	K10775	PAL	map00940;map00360	Phenylpropanoid biosynthesis);Phenylalanine metabolism)	------	------	gi|1171996|sp|P45729.1|PAL3_PETCR;	RecName: Full=Phenylalanine ammonia-lyase 3;	PF00221.16	Lyase_aromatic	Aromatic amino acid lyase
TRINITY_DN10247_c2_g2	cationic peroxidase 2-like [Spinacia oleracea])	0.69	0.68	0.86	1.83	3.65	2.19	0.74	0.41	1.28	------	------	K00430	E1.11.1.7	map00940	Phenylpropanoid biosynthesis)	------	------	gi|26397647|sp|Q43729.1|PER57_ARATH;	RecName: Full=Peroxidase 57; Short=Atperox P57; AltName: Full=ATP13a; AltName: Full=PRXR10; Flags: Precursor;	PF00141.20	peroxidase	Peroxidase
TRINITY_DN12916_c3_g2	hypothetical protein VITISV_039161 [Vitis vinifera])	250.88	250.41	232.32	93.63	77.07	84.82	237.49	205.29	256.69	GO:0042744;GO:0006979;GO:0042744;GO:0006979;GO:0005576;GO:0005576;GO:0020037;GO:0046872;GO:0004601;GO:0020037;GO:0046872;GO:0004601	BP:hydrogen peroxide catabolic process;BP:response to oxidative stress;BP:hydrogen peroxide catabolic process;BP:response to oxidative stress;CC:extracellular region;CC:extracellular region;MF:heme binding;MF:metal ion binding;MF:peroxidase activity;MF:heme binding;MF:metal ion binding;MF:peroxidase activity;	K00430	E1.11.1.7	map00940	Phenylpropanoid biosynthesis)	------	------	gi|25453201|sp|Q96510.1|PER35_ARATH;	RecName: Full=Peroxidase 35; Short=Atperox P35; AltName: Full=ATP21a; Flags: Precursor;	PF00141.20	peroxidase	Peroxidase
TRINITY_DN13314_c0_g2	hypothetical protein BVRB_3g068730 [Beta vulgaris subsp. vulgaris])	31.84	35.42	32.8	8.78	8.49	9.27	33.69	33.73	37.41	GO:0042744;GO:0006979;GO:0005576;GO:0020037;GO:0046872;GO:0004601	BP:hydrogen peroxide catabolic process;BP:response to oxidative stress;CC:extracellular region;MF:heme binding;MF:metal ion binding;MF:peroxidase activity;	K00430	E1.11.1.7	map00940	Phenylpropanoid biosynthesis)	------	------	gi|25453217|sp|Q9SJZ2.1|PER17_ARATH;	RecName: Full=Peroxidase 17; Short=Atperox P17; AltName: Full=ATP25a; Flags: Precursor;	PF00141.20	peroxidase	Peroxidase
TRINITY_DN10247_c2_g6	PREDICTED: peroxidase 3 [Beta vulgaris subsp. vulgaris])	1.33	0.79	2.03	5.16	5.11	5.06	4.1	1.64	2.74	GO:0042744;GO:0006979;GO:0042744;GO:0006979;GO:0005576;GO:0005576;GO:0020037;GO:0046872;GO:0004601;GO:0020037;GO:0046872;GO:0004601	BP:hydrogen peroxide catabolic process;BP:response to oxidative stress;BP:hydrogen peroxide catabolic process;BP:response to oxidative stress;CC:extracellular region;CC:extracellular region;MF:heme binding;MF:metal ion binding;MF:peroxidase activity;MF:heme binding;MF:metal ion binding;MF:peroxidase activity;	K00430	E1.11.1.7	map00940	Phenylpropanoid biosynthesis)	------	------	gi|25453190|sp|O23044.1|PER3_ARATH;	RecName: Full=Peroxidase 3; Short=Atperox P3; AltName: Full=ATPRC; AltName: Full=RCI3A; AltName: Full=Rare cold-inducible protein; Flags: Precursor;	PF00141.20	peroxidase	Peroxidase
TRINITY_DN8589_c0_g1	PREDICTED: peroxidase 21 [Beta vulgaris subsp. vulgaris])	0.26	0.55	1.33	0.9	0.52	0.89	0.03	0.09	0.06	GO:0050832;GO:0042744;GO:0006979;GO:0050832;GO:0042744;GO:0009664;GO:0006979;GO:0042744;GO:0006979;GO:0005829;GO:0005576;GO:0005829;GO:0005576;GO:0009505;GO:0009506;GO:0005576;GO:0020037;GO:0046872;GO:0004601;GO:0020037;GO:0046872;GO:0004601;GO:0020037;GO:0046872;GO:0004601	BP:defense response to fungus;BP:hydrogen peroxide catabolic process;BP:response to oxidative stress;BP:defense response to fungus;BP:hydrogen peroxide catabolic process;BP:plant-type cell wall organization;BP:response to oxidative stress;BP:hydrogen peroxide catabolic process;BP:response to oxidative stress;CC:cytosol;CC:extracellular region;CC:cytosol;CC:extracellular region;CC:plant-type cell …	K00430	E1.11.1.7	map00940	Phenylpropanoid biosynthesis)	------	------	gi|25453196|sp|Q42580.1|PER21_ARATH;	RecName: Full=Peroxidase 21; Short=Atperox P21; AltName: Full=ATP2a/ATP2b; AltName: Full=PRXR5; Flags: Precursor;	PF00141.20	peroxidase	Peroxidase
TRINITY_DN10367_c6_g2	peroxidase P7-like [Chenopodium quinoa])	7.05	3.87	5.68	15.69	13.67	16.73	7.28	5.94	7.51	------	------	K00430	E1.11.1.7	map00940	Phenylpropanoid biosynthesis)	------	------	gi|26397801|sp|Q9FLC0.1|PER52_ARATH;	RecName: Full=Peroxidase 52; Short=Atperox P52; AltName: Full=ATP49; Flags: Precursor;	PF00141.20	peroxidase	Peroxidase
TRINITY_DN10367_c7_g6	hypothetical protein BVRB_2g029820 isoform C [Beta vulgaris subsp. vulgaris])	8.15	13.03	12.79	13.55	8.6	13.96	2.4	2.43	2.82	------	------	K00430	E1.11.1.7	map00940	Phenylpropanoid biosynthesis)	------	------	gi|6093671|sp|P22195.2|PER1_ARAHY;	RecName: Full=Cationic peroxidase 1; AltName: Full=PNPC1; Flags: Precursor;	PF00141.20	peroxidase	Peroxidase
TRINITY_DN10453_c1_g1	peroxidase 57-like isoform X1 [Chenopodium quinoa])	386.67	414.6	457.2	558.78	395.97	560.98	69.59	52.4	54.98	GO:0042744;GO:0006979;GO:0005576;GO:0020037;GO:0046872;GO:0004601	BP:hydrogen peroxide catabolic process;BP:response to oxidative stress;CC:extracellular region;MF:heme binding;MF:metal ion binding;MF:peroxidase activity;	K00430	E1.11.1.7	map00940	Phenylpropanoid biosynthesis)	------	------	gi|129808|sp|P22196.1|PER2_ARAHY;	RecName: Full=Cationic peroxidase 2; AltName: Full=PNPC2; Flags: Precursor [Arachis hypogaea];	PF00141.20	peroxidase	Peroxidase
TRINITY_DN10551_c3_g1	peroxidase 25 [Spinacia oleracea])	0.07	0.34	0.65	1.62	1.31	1.37	0.54	0.41	0.69	GO:0042744;GO:0006979;GO:0042744;GO:0006979;GO:0005576;GO:0005576;GO:0020037;GO:0046872;GO:0004601;GO:0020037;GO:0046872;GO:0004601	BP:hydrogen peroxide catabolic process;BP:response to oxidative stress;BP:hydrogen peroxide catabolic process;BP:response to oxidative stress;CC:extracellular region;CC:extracellular region;MF:heme binding;MF:metal ion binding;MF:peroxidase activity;MF:heme binding;MF:metal ion binding;MF:peroxidase activity;	K00430	E1.11.1.7	map00940	Phenylpropanoid biosynthesis)	------	------	gi|25453194|sp|O80822.2|PER25_ARATH;	RecName: Full=Peroxidase 25; Short=Atperox P25; Flags: Precursor;	PF00141.20	peroxidase	Peroxidase
TRINITY_DN18632_c0_g1	phospholipase D alpha 1-like [Chenopodium quinoa])	65.85	56.34	63.62	202.4	229.01	202.92	72.84	42.35	72	GO:0016042;GO:0046470;GO:0016020;GO:0005509;GO:0070290;GO:0004630	BP:lipid catabolic process;BP:phosphatidylcholine metabolic process;CC:membrane;MF:calcium ion binding;MF:N-acylphosphatidylethanolamine-specific phospholipase D activity;MF:phospholipase D activity;	K01115	PLD1_2	map00565;map00564;map04144	Ether lipid metabolism);Glycerophospholipid metabolism);Endocytosis)	COG1502	I:Lipid transport and metabolism )	gi|2499710|sp|Q41142.1|PLDA1_RICCO;	RecName: Full=Phospholipase D alpha 1; Short=PLD 1; AltName: Full=Choline phosphatase 1; AltName: Full=Phosphatidylcholine-hydrolyzing phospholipase D 1; Flags: Precursor;	PF12357.5;PF00614.19;PF00168.27;PF13091.3	PLD_C;PLDc;C2;PLDc_2	Phospholipase D C terminal;Phospholipase D Active site motif;C2 domain;PLD-like domain
TRINITY_DN16989_c0_g1	protein phosphatase 2C 56-like [Spinacia oleracea])	2.11	1.85	2.97	6.93	11.06	5.13	2.02	1.89	2.36	GO:0046872;GO:0004722;GO:0046872;GO:0004722	MF:metal ion binding;MF:protein serine/threonine phosphatase activity;MF:metal ion binding;MF:protein serine/threonine phosphatase activity;	K14497	PP2C	map04016;map04075	MAPK signaling pathway - plant);Plant hormone signal transduction)	------	------	gi|75291260|sp|Q6L4R7.1|P2C53_ORYSJ;	RecName: Full=Probable protein phosphatase 2C 53; Short=OsPP2C53; Flags: Precursor;	------	------	------
TRINITY_DN17210_c0_g1	protein phosphatase 2C 56-like [Spinacia oleracea])	1.23	1.47	1.63	3.37	6.69	5.64	2.53	1.53	1.85	GO:0046872;GO:0004722	MF:metal ion binding;MF:protein serine/threonine phosphatase activity;	K14497	PP2C	map04016;map04075	MAPK signaling pathway - plant);Plant hormone signal transduction)	------	------	gi|122234995|sp|Q0JLP9.1|P2C06_ORYSJ;	RecName: Full=Probable protein phosphatase 2C 6; Short=OsPP2C06;	PF00481.18	PP2C	Protein phosphatase 2C
TRINITY_DN9417_c0_g1	PREDICTED: probable protein phosphatase 2C 24 [Beta vulgaris subsp. vulgaris])	0.66	0.52	0.72	2.56	1.14	1.22	1.21	0.65	1.57	GO:0046872;GO:0004722	MF:metal ion binding;MF:protein serine/threonine phosphatase activity;	K14497	PP2C	map04016;map04075	MAPK signaling pathway - plant);Plant hormone signal transduction)	------	------	gi|75264091|sp|Q9LNW3.1|P2C03_ARATH;	RecName: Full=Protein phosphatase 2C 3; Short=AtPP2C03; AltName: Full=Protein AKT1-INTERACTING 1; AltName: Full=Protein phosphatase 2C AIP1; Short=PP2C AIP1;	PF00481.18;PF13672.3	PP2C;PP2C_2	Protein phosphatase 2C;Protein phosphatase 2C
TRINITY_DN9311_c0_g2	lipoprotein [Planoprotostelium fungivorum])	0	0	0	0.32	1.99	1.35	0	0	0	GO:0005576	CC:extracellular region;	K13449	PR1	map04016;map04626;map04075	MAPK signaling pathway - plant);Plant-pathogen interaction);Plant hormone signal transduction)	------	------	gi|1709754|sp|Q08697.1|PR1A_SOLLC;	RecName: Full=Pathogenesis-related protein 1A1; Short=PR-1A1; Flags: Precursor;	PF00188.23	CAP	Cysteine-rich secretory protein family
TRINITY_DN10934_c5_g1	abscisic acid receptor PYL2-like [Spinacia oleracea])	1.81	1.27	1.56	1.94	1.91	1.34	0.75	0.4	0.67	------	------	K14496	PYL	map04016;map04075	MAPK signaling pathway - plant);Plant hormone signal transduction)	------	------	gi|75100027|sp|O80992.1|PYL2_ARATH;	RecName: Full=Abscisic acid receptor PYL2; AltName: Full=PYR1-like protein 2; AltName: Full=Regulatory components of ABA receptor 14;	PF10604.6;PF03364.17;PF00407.16	Polyketide_cyc2;Polyketide_cyc;Bet_v_1	Polyketide cyclase / dehydrase and lipid transport;Polyketide cyclase / dehydrase and lipid transport;Pathogenesis-related protein Bet v I family
TRINITY_DN12010_c0_g1	abscisic acid receptor PYL4-like [Chenopodium quinoa])	38.83	42.41	37.24	7.03	15.32	13.91	39.74	37.9	46.29	GO:0009738;GO:0005737;GO:0005634;GO:0010427;GO:0004864;GO:0038023	BP:abscisic acid-activated signaling pathway;CC:cytoplasm;CC:nucleus;MF:abscisic acid binding;MF:protein phosphatase inhibitor activity;MF:signaling receptor activity;	K14496	PYL	map04016;map04075	MAPK signaling pathway - plant);Plant hormone signal transduction)	------	------	gi|75099990|sp|O80920.1|PYL4_ARATH;	RecName: Full=Abscisic acid receptor PYL4; AltName: Full=ABI1-binding protein 2; AltName: Full=PYR1-like protein 4; AltName: Full=Regulatory components of ABA receptor 10;	PF10604.6;PF00407.16	Polyketide_cyc2;Bet_v_1	Polyketide cyclase / dehydrase and lipid transport;Pathogenesis-related protein Bet v I family
TRINITY_DN17401_c0_g1	auxin-responsive protein SAUR32-like [Spinacia oleracea])	43.29	40.51	42.62	72.61	117.47	84.5	70.89	53.46	72.87	------	------	K14488	SAUR	map04075	Plant hormone signal transduction)	------	------	gi|75216875|sp|Q9ZUZ3.1|SAU32_ARATH;	RecName: Full=Auxin-responsive protein SAUR32; AltName: Full=Protein ABOLISHED APICAL HOOK MAINTENANCE 1; AltName: Full=Protein SMALL AUXIN UP RNA 32;	PF02519.11	Auxin_inducible	Auxin responsive protein
TRINITY_DN24119_c0_g1	auxin-induced protein 10A5-like [Chenopodium quinoa])	3.84	3.13	3.04	2.9	4.74	5.79	1.52	1.46	1.45	GO:0009733	BP:response to auxin;	K14488	SAUR	map04075	Plant hormone signal transduction)	------	------	gi|416692|sp|P33083.1|AX6B_SOYBN;	RecName: Full=Auxin-induced protein 6B;	PF02519.11	Auxin_inducible	Auxin responsive protein
TRINITY_DN12800_c0_g1	PREDICTED: sucrose synthase-like [Beta vulgaris subsp. vulgaris])	7.96	7.66	7.41	10.24	13.71	13.16	10.96	7.14	9.66	GO:0005985;GO:0016157	BP:sucrose metabolic process;MF:sucrose synthase activity;	K00695	E2.4.1.13	map00500	Starch and sucrose metabolism)	COG0438	M:Cell wall/membrane/envelope biogenesis )	gi|401142|sp|P31926.1|SUSY_VICFA;	RecName: Full=Sucrose synthase; AltName: Full=Sucrose-UDP glucosyltransferase;	PF03514.11;PF00862.16;PF00534.17;PF13692.3;PF13524.3	GRAS;Sucrose_synth;Glycos_transf_1;Glyco_trans_1_4;Glyco_trans_1_2	GRAS domain family;Sucrose synthase;Glycosyl transferases group 1;Glycosyl transferases group 1;Glycosyl transferases group 1
TRINITY_DN13993_c3_g3	PREDICTED: sucrose transport protein SUC2 [Beta vulgaris subsp. vulgaris])	1.28	1.39	1.28	2.24	1.61	1.64	0.75	0.27	0.46	------	------	K15378	SLC45A1_2_4	------	------	------	------	gi|83305836|sp|Q39231.2|SUC2_ARATH;	RecName: Full=Sucrose transport protein SUC2; AltName: Full=Sucrose permease 2; AltName: Full=Sucrose transporter 1; AltName: Full=Sucrose-proton symporter 2;	PF13347.3;PF03209.12	MFS_2;PUCC	MFS/sugar transport protein;PUCC protein
TRINITY_DN16263_c1_g1	hypothetical protein BVRB_1g000710 [Beta vulgaris subsp. vulgaris])	48.99	56.16	57.47	83.91	233.9	188.74	54.53	37.7	50.46	GO:0005887;GO:0005887;GO:0008515;GO:0008515	CC:integral component of plasma membrane;CC:integral component of plasma membrane;MF:sucrose transmembrane transporter activity;MF:sucrose transmembrane transporter activity;	K15378	SLC45A1_2_4	------	------	------	------	gi|549000|sp|Q03411.1|SUT_SPIOL;	RecName: Full=Sucrose transport protein; AltName: Full=Sucrose permease; AltName: Full=Sucrose-proton symporter;	PF13347.3;PF03209.12	MFS_2;PUCC	MFS/sugar transport protein;PUCC protein
TRINITY_DN16316_c1_g5	PREDICTED: ethylene-responsive transcription factor WIN1 [Beta vulgaris subsp. vulgaris])	1.64	2.52	1.85	3.57	3.49	3.23	0.91	0.63	0.98	GO:0006351;GO:0005634;GO:0003677;GO:0003700	BP:transcription, DNA-templated;CC:nucleus;MF:DNA binding;MF:transcription factor activity, sequence-specific DNA binding;	------	------	------	------	------	------	gi|75263866|sp|Q9LFN7.1|SHN2_ARATH;	RecName: Full=Ethylene-responsive transcription factor SHINE 2;	PF00847.17	AP2	AP2 domain
TRINITY_DN11414_c1_g2	PREDICTED: transcription factor UNE12 [Beta vulgaris subsp. vulgaris])	3.81	4.6	5.18	6.57	8.42	9.15	1.78	1.28	2.02	GO:0046983	MF:protein dimerization activity;	------	------	------	------	------	------	gi|75277341|sp|O22768.2|UNE12_ARATH;	RecName: Full=Transcription factor UNE12; AltName: Full=Basic helix-loop-helix protein 59; Short=AtbHLH59; Short=bHLH 59; AltName: Full=Protein UNFERTILIZED EMBRYO SAC 12; AltName: Full=Transcription factor EN 93; AltName: Full=bHLH transcription factor bHLH059;	PF00010.23	HLH	Helix-loop-helix DNA-binding domain
TRINITY_DN18551_c0_g1	transcription factor BIM1-like isoform X2 [Chenopodium quinoa])	21.99	20.1	20.21	34.38	28.33	32.53	10.09	5.81	9.87	GO:0046983	MF:protein dimerization activity;	------	------	------	------	------	------	gi|209572593|sp|Q9LEZ3.2|BIM1_ARATH;	RecName: Full=Transcription factor BIM1; AltName: Full=BES1-interacting Myc-like protein 1; AltName: Full=Basic helix-loop-helix protein 46; Short=AtbHLH46; Short=bHLH 46; AltName: Full=Transcription factor EN 126; AltName: Full=bHLH transcription factor bHLH046;	PF00010.23	HLH	Helix-loop-helix DNA-binding domain
TRINITY_DN5989_c0_g1	basic leucine zipper 43-like [Chenopodium quinoa])	2.8	3.81	3.78	5.65	6.9	6	1.23	0.79	0.85	GO:0003700;GO:0003700	MF:transcription factor activity, sequence-specific DNA binding;MF:transcription factor activity, sequence-specific DNA binding;	------	------	------	------	------	------	gi|75309207|sp|Q9FMC2.1|BZP43_ARATH;	RecName: Full=Basic leucine zipper 43; Short=AtbZIP43; Short=bZIP protein 43;	PF00170.18;PF07716.12	bZIP_1;bZIP_2	bZIP transcription factor;Basic region leucine zipper
TRINITY_DN12484_c2_g1	hypothetical protein SOVF_175580 isoform A [Spinacia oleracea])	40.65	39.92	46.57	68.63	66.05	70.74	20.14	17.91	21.57	GO:0005634;GO:0005634;GO:0003677;GO:0003677	CC:nucleus;CC:nucleus;MF:DNA binding;MF:DNA binding;	------	------	------	------	------	------	gi|75309925|sp|Q9FYG2.1|CMTA4_ARATH;	RecName: Full=Calmodulin-binding transcription activator 4; AltName: Full=Ethylene-induced calmodulin-binding protein 4; Short=AtFIN21; Short=EICBP4; AltName: Full=Ethylene-induced calmodulin-binding protein d; Short=EICBP.d; AltName: Full=Signal-responsive protein 5;	PF03859.13;PF01833.21;PF13637.3;PF12796.4;PF00612.24	CG-1;TIG;Ank_4;Ank_2;IQ	CG-1 domain;IPT/TIG domain;Ankyrin repeats (many copies);Ankyrin repeats (3 copies);IQ calmodulin-binding motif
TRINITY_DN12344_c1_g1	growth-regulating factor 7 [Spinacia oleracea])	1.98	1.52	1.86	2.04	3.55	3.19	0.67	0.57	0.83	GO:0032502;GO:0006355;GO:0006351;GO:0032502;GO:0006355;GO:0006351;GO:0032502;GO:0006355;GO:0006351;GO:0005634;GO:0005634;GO:0005634;GO:0005524;GO:0005524;GO:0005524	BP:developmental process;BP:regulation of transcription, DNA-templated;BP:transcription, DNA-templated;BP:developmental process;BP:regulation of transcription, DNA-templated;BP:transcription, DNA-templated;BP:developmental process;BP:regulation of transcription, DNA-templated;BP:transcription, DNA-templated;CC:nucleus;CC:nucleus;CC:nucleus;MF:ATP binding;MF:ATP binding;MF:ATP binding;	------	------	------	------	------	------	gi|75171005|sp|Q9FJB8.1|GRF7_ARATH;	RecName: Full=Growth-regulating factor 7; Short=AtGRF7; AltName: Full=Transcription activator GRF7;	PF08879.7;PF08880.8	WRC;QLQ	WRC;QLQ
TRINITY_DN17170_c1_g4	transcription factor MYBC1-like [Spinacia oleracea])	0.84	1.11	1.15	1.77	2.11	1.84	0.31	0.22	0.27	------	------	------	------	------	------	------	------	gi|75337463|sp|Q9SNB4.1|PCL1_ARATH;	RecName: Full=Transcription factor LUX; AltName: Full=Protein LUX ARRHYTHMO; AltName: Full=Protein PHYTOCLOCK 1;	PF00249.28	Myb_DNA-binding	Myb-like DNA-binding domain
TRINITY_DN13133_c1_g1	myb transcription factor 5, partial [Silene littorea])	0.49	0.56	0.5	0.79	0.83	1.22	0.08	0	0.14	GO:0003677;GO:0003677;GO:0003677	MF:DNA binding;MF:DNA binding;MF:DNA binding;	K09422	MYBP	------	------	------	------	gi|75334151|sp|Q9FNV9.1|MY113_ARATH;	RecName: Full=Transcription factor MYB113; AltName: Full=Myb-related protein 113; Short=AtMYB113;	PF00249.28;PF13921.3	Myb_DNA-binding;Myb_DNA-bind_6	Myb-like DNA-binding domain;Myb-like DNA-binding domain
TRINITY_DN14589_c2_g1	transcription factor MYB61-like [Chenopodium quinoa])	2.29	1.83	1.99	3.48	3.75	3.24	1.4	0.3	1.18	GO:0003677	MF:DNA binding;	K09422	MYBP	------	------	------	------	gi|56749347|sp|Q8LPH6.1|MYB86_ARATH;	RecName: Full=Transcription factor MYB86; AltName: Full=Myb homolog 4; Short=AtMyb4; AltName: Full=Myb-related protein 86; Short=AtMYB86;	PF00249.28;PF13921.3	Myb_DNA-binding;Myb_DNA-bind_6	Myb-like DNA-binding domain;Myb-like DNA-binding domain
TRINITY_DN14168_c0_g1	hypothetical protein BVRB_4g074370 [Beta vulgaris subsp. vulgaris])	3.54	3.26	3.21	6.12	5.96	5.45	0.61	0.76	0.9	------	------	K09422	MYBP	------	------	------	------	gi|158512823|sp|A2WW87.1|GAM1_ORYSI;	RecName: Full=Transcription factor GAMYB; AltName: Full=OsGAMyb;	PF00249.28;PF13921.3;PF09111.7	Myb_DNA-binding;Myb_DNA-bind_6;SLIDE	Myb-like DNA-binding domain;Myb-like DNA-binding domain;SLIDE
TRINITY_DN17789_c1_g2	PREDICTED: transcription factor TCP4 [Beta vulgaris subsp. vulgaris])	5.69	5.51	5.4	10.27	8.57	8	1.94	1.68	1.89	GO:0006355;GO:0006351;GO:0005634;GO:0003677	BP:regulation of transcription, DNA-templated;BP:transcription, DNA-templated;CC:nucleus;MF:DNA binding;	------	------	------	------	------	------	gi|75157409|sp|Q8LPR5.1|TCP4_ARATH;	RecName: Full=Transcription factor TCP4; AltName: Full=Protein MATERNAL EFFECT EMBRYO ARREST 35;	PF03634.10	TCP	TCP family transcription factor
TRINITY_DN17789_c1_g4	transcription factor TCP4-like [Chenopodium quinoa])	4.19	3.36	3.7	12.28	5.09	6.38	0.36	0.34	0.38	GO:0006355;GO:0006351;GO:0005634;GO:0003677	BP:regulation of transcription, DNA-templated;BP:transcription, DNA-templated;CC:nucleus;MF:DNA binding;	------	------	------	------	------	------	gi|75157409|sp|Q8LPR5.1|TCP4_ARATH;	RecName: Full=Transcription factor TCP4; AltName: Full=Protein MATERNAL EFFECT EMBRYO ARREST 35;	PF03634.10	TCP	TCP family transcription factor
TRINITY_DN16438_c1_g4	uncharacterized protein LOC110893255 [Helianthus annuus])	5.2	5.63	4.42	9.23	9.21	9.39	1.15	0.83	1.17	GO:0015074;GO:0006633;GO:0016020;GO:0003676;GO:0016747	BP:DNA integration;BP:fatty acid biosynthetic process;CC:membrane;MF:nucleic acid binding;MF:transferase activity, transferring acyl groups other than amino-acyl groups;	------	------	------	------	------	------	gi|29839686|sp|Q9SVB7.1|WRK13_ARATH;	RecName: Full=Probable WRKY transcription factor 13; AltName: Full=WRKY DNA-binding protein 13;	PF03106.12	WRKY	WRKY DNA -binding domain
TRINITY_DN11207_c0_g2	dehydration-responsive element-binding protein 1A-like [Chenopodium quinoa])	8.27	5.64	7.06	11.3	14.66	18.41	8.27	3.2	5.91	GO:0006351;GO:0005634;GO:0003677;GO:0003700	BP:transcription, DNA-templated;CC:nucleus;MF:DNA binding;MF:transcription factor activity, sequence-specific DNA binding;	K09286	EREBP	------	------	------	------	gi|47605744|sp|Q9FJ93.1|DRE1D_ARATH;	RecName: Full=Dehydration-responsive element-binding protein 1D; Short=Protein DREB1D; AltName: Full=C-repeat/dehydration-responsive element-binding factor 4; Short=C-repeat-binding factor 4; Short=CRT/DRE-binding factor 4;	PF00847.17	AP2	AP2 domain
TRINITY_DN10117_c0_g1	PREDICTED: ethylene-responsive transcription factor CRF2-like [Cucumis sativus])	2.44	1.99	2.12	3.32	4.46	5.46	2.07	0.71	1.62	GO:0006351;GO:0006351;GO:0006351;GO:0005634;GO:0005634;GO:0005634;GO:0003677;GO:0003700;GO:0003677;GO:0003700;GO:0003677;GO:0003700	BP:transcription, DNA-templated;BP:transcription, DNA-templated;BP:transcription, DNA-templated;CC:nucleus;CC:nucleus;CC:nucleus;MF:DNA binding;MF:transcription factor activity, sequence-specific DNA binding;MF:DNA binding;MF:transcription factor activity, sequence-specific DNA binding;MF:DNA binding;MF:transcription factor activity, sequence-specific DNA binding;	------	------	------	------	------	------	gi|334302779|sp|Q9SUE3.2|CRF4_ARATH;	RecName: Full=Ethylene-responsive transcription factor CRF4; AltName: Full=Protein CYTOKININ RESPONSE FACTOR 4;	PF00847.17	AP2	AP2 domain
TRINITY_DN13024_c0_g1	ethylene-responsive transcription factor CRF1-like [Chenopodium quinoa])	2.09	2.29	3.16	6.42	6.29	7.43	0.58	0.23	0.79	GO:0006351;GO:0005634;GO:0003677;GO:0003700	BP:transcription, DNA-templated;CC:nucleus;MF:DNA binding;MF:transcription factor activity, sequence-specific DNA binding;	------	------	------	------	------	------	gi|75266377|sp|Q9SUQ2.1|CRF2_ARATH;	RecName: Full=Ethylene-responsive transcription factor CRF2; AltName: Full=Protein CYTOKININ RESPONSE FACTOR 2;	PF00847.17	AP2	AP2 domain
TRINITY_DN15428_c5_g2	ethylene-responsive transcription factor CRF2-like [Spinacia oleracea])	3.44	2.91	3.3	2.55	6.03	5.81	1.31	0.66	1.37	------	------	------	------	------	------	------	------	gi|75266377|sp|Q9SUQ2.1|CRF2_ARATH;	RecName: Full=Ethylene-responsive transcription factor CRF2; AltName: Full=Protein CYTOKININ RESPONSE FACTOR 2;	PF00847.17	AP2	AP2 domain
TRINITY_DN13015_c1_g1	AP2-like ethylene-responsive transcription factor AIL1 [Chenopodium quinoa])	0.58	0.79	2.13	1.23	2.31	1.63	0.85	0.81	0.91	GO:0007275;GO:0006351;GO:0005634;GO:0003677;GO:0003700	BP:multicellular organism development;BP:transcription, DNA-templated;CC:nucleus;MF:DNA binding;MF:transcription factor activity, sequence-specific DNA binding;	K09285	OVM, ANT	------	------	------	------	gi|122244098|sp|Q1PFE1.1|AIL1_ARATH;	RecName: Full=AP2-like ethylene-responsive transcription factor AIL1; AltName: Full=Protein AINTEGUMENTA-LIKE 1;	PF00847.17;PF06972.8	AP2;DUF1296	AP2 domain;Protein of unknown function (DUF1296)
TRINITY_DN11735_c2_g3	ethylene-responsive transcription factor ERF043-like [Chenopodium quinoa])	3.33	2.65	2.55	3.94	4.18	4.47	1.14	0.78	0.9	------	------	------	------	------	------	------	------	gi|75264583|sp|Q9M210.1|ERF35_ARATH;	RecName: Full=Ethylene-responsive transcription factor ERF035;	PF00847.17	AP2	AP2 domain
TRINITY_DN17161_c2_g4	dehydration-responsive element-binding protein 2C-like isoform X1 [Chenopodium quinoa])	6.07	7.08	8.34	11	20.66	18.79	9.21	7.12	8.75	GO:0006351;GO:0005634;GO:0003677;GO:0003700	BP:transcription, DNA-templated;CC:nucleus;MF:DNA binding;MF:transcription factor activity, sequence-specific DNA binding;	------	------	------	------	------	------	gi|122235075|sp|Q0JQF7.1|DRE2A_ORYSJ;	RecName: Full=Dehydration-responsive element-binding protein 2A; Short=OsDREB2A;	PF00847.17	AP2	AP2 domain
TRINITY_DN15207_c0_g4	PREDICTED: transcription factor bHLH25 [Beta vulgaris subsp. vulgaris])	0.92	0.86	0.81	1.28	4.57	2.23	0.17	0.32	0.69	GO:0046983	MF:protein dimerization activity;	------	------	------	------	------	------	gi|218563491|sp|Q9T072.2|BH025_ARATH;	RecName: Full=Transcription factor bHLH25; AltName: Full=Basic helix-loop-helix protein 25; Short=AtbHLH25; Short=bHLH 25; AltName: Full=Transcription factor EN 29; AltName: Full=bHLH transcription factor bHLH025;	PF00010.23	HLH	Helix-loop-helix DNA-binding domain
TRINITY_DN16333_c2_g4	transcription factor ICE1-like [Spinacia oleracea])	0.82	1	0.78	2.03	1.94	1.85	0.64	0.39	0.95	GO:0046983;GO:0046983	MF:protein dimerization activity;MF:protein dimerization activity;	------	------	------	------	------	------	gi|47605929|sp|Q9LSE2.1|ICE1_ARATH;	RecName: Full=Transcription factor ICE1; AltName: Full=Basic helix-loop-helix protein 116; Short=AtbHLH116; Short=bHLH 116; AltName: Full=Inducer of CBF expression 1; AltName: Full=Transcription factor EN 45; AltName: Full=Transcription factor SCREAM; AltName: Full=bHLH transcription factor bHLH116;	PF00010.23	HLH	Helix-loop-helix DNA-binding domain
TRINITY_DN14151_c2_g1	basic helix loop helix JAF13-like transcription factor, partial [Dianthus caryophyllus])	5.75	4.45	5.85	7.05	10.06	9.69	4.17	1.71	3.71	GO:0046983;GO:0046983	MF:protein dimerization activity;MF:protein dimerization activity;	------	------	------	------	------	------	gi|34222624|sp|Q9CAD0.1|EGL1_ARATH;	RecName: Full=Transcription factor EGL1; AltName: Full=Basic helix-loop-helix protein 2; Short=AtMYC146; Short=AtbHLH2; Short=bHLH 2; AltName: Full=Protein ENHANCER OF GLABRA 3; AltName: Full=Transcription factor EN 30; AltName: Full=bHLH transcription factor bHLH002;	PF00010.23;PF03080.12;PF14215.3	HLH;DUF239;bHLH-MYC_N	Helix-loop-helix DNA-binding domain;Domain of unknown function (DUF239);bHLH-MYC and R2R3-MYB transcription factors N-terminal
TRINITY_DN11339_c0_g2	PREDICTED: transcription factor bHLH66-like [Capsicum annuum])	1.14	1.47	1.78	2.54	5.05	3.06	1.82	0.33	2.01	GO:0046983;GO:0046983;GO:0046983;GO:0046983	MF:protein dimerization activity;MF:protein dimerization activity;MF:protein dimerization activity;MF:protein dimerization activity;	------	------	------	------	------	------	gi|75315918|sp|Q9ZUG9.1|BH066_ARATH;	RecName: Full=Transcription factor bHLH66; AltName: Full=Basic helix-loop-helix protein 66; Short=AtbHLH66; Short=bHLH 66; AltName: Full=Transcription factor EN 95; AltName: Full=bHLH transcription factor bHLH066;	PF00010.23;PF09806.6	HLH;CDK2AP	Helix-loop-helix DNA-binding domain;Cyclin-dependent kinase 2-associated protein
TRINITY_DN15789_c0_g3	common plant regulatory factor 1-like [Chenopodium quinoa])	1.28	0.8	1.14	2.07	3.47	2.72	0.71	0.56	0.67	GO:0003700	MF:transcription factor activity, sequence-specific DNA binding;	K09060	GBF	------	------	------	------	gi|6016105|sp|P42776.2|GBF3_ARATH;	RecName: Full=G-box-binding factor 3; AltName: Full=bZIP transcription factor 55; Short=AtbZIP55;	PF00170.18	bZIP_1	bZIP transcription factor
TRINITY_DN15789_c0_g1	PREDICTED: common plant regulatory factor 1 isoform X2 [Beta vulgaris subsp. vulgaris])	16.56	15.98	16.8	44.42	54.14	45.74	16.89	14.04	16.21	GO:0003700	MF:transcription factor activity, sequence-specific DNA binding;	K09060	GBF	------	------	------	------	gi|1169081|sp|Q99089.1|CPRF1_PETCR;	RecName: Full=Common plant regulatory factor 1; Short=CPRF-1;	PF16596.2;PF00170.18;PF07716.12;PF04043.12;PF07777.8	MFMR_assoc;bZIP_1;bZIP_2;PMEI;MFMR	Disordered region downstream of MFMR;bZIP transcription factor;Basic region leucine zipper;Plant invertase/pectin methylesterase inhibitor;G-box binding protein MFMR
TRINITY_DN13715_c4_g1	hypothetical protein BVRB_5g114620 isoform A [Beta vulgaris subsp. vulgaris])	2.77	2.25	3.06	3.28	4.1	3.51	1.1	0.69	1.62	GO:0006355;GO:0005634;GO:0003677	BP:regulation of transcription, DNA-templated;CC:nucleus;MF:DNA binding;	K16222	CDF1	map04712	Circadian rhythm - plant)	------	------	gi|55583963|sp|Q8W1E3.2|CDF1_ARATH;	RecName: Full=Cyclic dof factor 1; AltName: Full=Dof zinc finger protein DOF5.5; Short=AtDOF5.5;	PF02701.12	zf-Dof	Dof domain, zinc finger
TRINITY_DN18839_c1_g1	Zinc finger, Dof-type [Trema orientalis])	8.96	6.97	8.67	11.8	10.63	10.18	2.38	2.67	2.1	GO:0006355;GO:0006355;GO:0005634;GO:0005634;GO:0003677;GO:0003677	BP:regulation of transcription, DNA-templated;BP:regulation of transcription, DNA-templated;CC:nucleus;CC:nucleus;MF:DNA binding;MF:DNA binding;	------	------	------	------	------	------	gi|55584037|sp|Q8LDR0.2|DOF54_ARATH;	RecName: Full=Dof zinc finger protein DOF5.4; Short=AtDOF5.4; AltName: Full=OBF-binding protein 4;	PF02701.12	zf-Dof	Dof domain, zinc finger
TRINITY_DN15213_c0_g1	B-box zinc finger protein 24-like [Chenopodium quinoa])	7.66	5.35	8.26	13.43	16.91	17.52	9.7	6.71	8.91	GO:0005622;GO:0008270	CC:intracellular;MF:zinc ion binding;	------	------	------	------	------	------	gi|17433180|sp|Q96288.1|BBX24_ARATH;	RecName: Full=B-box zinc finger protein 24; AltName: Full=Salt tolerance protein;	PF00643.21	zf-B_box	B-box zinc finger
TRINITY_DN14744_c0_g1	metacaspase-1-like [Spinacia oleracea])	41.66	44.01	38.36	49	86.75	46.89	40.56	36.29	51.42	------	------	------	------	------	------	------	------	gi|75232683|sp|Q7XJE6.1|MCA1_ARATH;	RecName: Full=Metacaspase-1; Short=AtMC1; AltName: Full=Metacaspase 1b; Short=AtMCP1b; AltName: Full=Protein LSD ONE LIKE 3;	PF00656.19;PF06943.9	Peptidase_C14;zf-LSD1	Caspase domain;LSD1 zinc finger
TRINITY_DN8693_c0_g1	protein TRANSPARENT TESTA 1-like [Chenopodium quinoa])	0.09	0.13	0.08	1.39	2.56	2.06	0.4	0.26	0.11	GO:0003676;GO:0003676	MF:nucleic acid binding;MF:nucleic acid binding;	------	------	------	------	------	------	gi|27151706|sp|Q8VWG3.1|TT1_ARATH;	RecName: Full=Protein TRANSPARENT TESTA 1; AltName: Full=TTL1; AltName: Full=WIP-domain protein 1; AltName: Full=Zinc finger protein TT1;	PF00096.23;PF12874.4;PF13912.3	zf-C2H2;zf-met;zf-C2H2_6	Zinc finger, C2H2 type;Zinc-finger of C2H2 type;C2H2-type zinc finger
TRINITY_DN16427_c0_g1	uncharacterized protein LOC112180371 [Rosa chinensis])	3.69	3.86	3.83	11.5	7.08	8.34	4.42	2.39	4.69	GO:0046872;GO:0046872;GO:0016491	MF:metal ion binding;MF:metal ion binding;MF:oxidoreductase activity;	K15308	TTP	------	------	------	------	------	------	PF00642.21	zf-CCCH	Zinc finger C-x8-C-x5-C-x3-H type (and similar)
TRINITY_DN11718_c4_g1	PREDICTED: zinc finger CCCH domain-containing protein 39 [Beta vulgaris subsp. vulgaris])	1.24	1.52	1.89	3.22	4.75	5.06	2	1.18	2.19	------	------	------	------	------	------	------	------	gi|75274079|sp|Q9LT81.1|C3H39_ARATH;	RecName: Full=Zinc finger CCCH domain-containing protein 39; Short=AtC3H39;	PF00642.21;PF16131.2	zf-CCCH;Torus	Zinc finger C-x8-C-x5-C-x3-H type (and similar);Torus domain
TRINITY_DN12834_c1_g2	homeobox-leucine zipper protein ATHB-12-like [Chenopodium quinoa])	4.06	2.88	4.39	8.02	11.82	10.73	1.66	0.79	1.87	GO:0005634;GO:0003700;GO:0043565	CC:nucleus;MF:transcription factor activity, sequence-specific DNA binding;MF:sequence-specific DNA binding;	K09338	HD-ZIP	------	------	------	------	gi|75182677|sp|Q9M276.1|ATB12_ARATH;	RecName: Full=Homeobox-leucine zipper protein ATHB-12; AltName: Full=HD-ZIP protein ATHB-12; AltName: Full=Homeodomain transcription factor ATHB-12;	PF00046.26;PF02183.15;PF05793.9	Homeobox;HALZ;TFIIF_alpha	Homeobox domain;Homeobox associated leucine zipper;Transcription initiation factor IIF, alpha subunit (TFIIF-alpha)
TRINITY_DN16609_c2_g1	PREDICTED: homeobox-leucine zipper protein ATHB-40 [Beta vulgaris subsp. vulgaris])	0.93	1.06	1.69	3.33	3.12	3.14	0.27	0.04	0.31	GO:0006355;GO:0005634;GO:0043565	BP:regulation of transcription, DNA-templated;CC:nucleus;MF:sequence-specific DNA binding;	K09338	HD-ZIP	------	------	------	------	gi|322510138|sp|O23208.3|ATB40_ARATH;	RecName: Full=Homeobox-leucine zipper protein ATHB-40; AltName: Full=HD-ZIP protein ATHB-40; AltName: Full=Homeodomain transcription factor ATHB-40;	PF00046.26	Homeobox	Homeobox domain
TRINITY_DN14574_c1_g3	PREDICTED: BEL1-like homeodomain protein 7 isoform X2 [Beta vulgaris subsp. vulgaris])	15.82	17.64	17.09	21.42	24.75	23.98	7.9	5.15	7.62	------	------	------	------	------	------	------	------	gi|75263117|sp|Q9FWS9.1|BLH3_ARATH;	RecName: Full=BEL1-like homeodomain protein 3; Short=BEL1-like protein 3;	PF05920.8;PF00046.26	Homeobox_KN;Homeobox	Homeobox KN domain;Homeobox domain
TRINITY_DN11790_c0_g1	homeobox-DDT domain protein RLT3-like isoform X2 [Chenopodium quinoa])	0.47	0.36	0.45	1.2	0.99	0.92	0.45	0.29	0.53	------	------	------	------	------	------	------	------	gi|961512647|sp|F4JRF5.1|RLT3_ARATH;	RecName: Full=Homeobox-DDT domain protein RLT3; AltName: Full=Protein RINGLET 3;	PF15613.3;PF02791.14;PF05066.10;PF15612.3;PF00046.26	WSD;DDT;HARE-HTH;WHIM1;Homeobox	Williams-Beuren syndrome DDT (WSD), D-TOX E motif;DDT domain;HB1, ASXL, restriction endonuclease HTH domain;WSTF, HB1, Itc1p, MBD9 motif 1;Homeobox domain
TRINITY_DN11316_c3_g1	LOB domain-containing protein 1-like [Chenopodium quinoa])	0.32	0.42	0.38	0.69	1.83	1.26	0.39	0.37	0.74	------	------	------	------	------	------	------	------	gi|29428015|sp|Q9LQR0.1|LBD1_ARATH;	RecName: Full=LOB domain-containing protein 1; AltName: Full=ASYMMETRIC LEAVES 2-like protein 8; Short=AS2-like protein 8;	PF03195.11	DUF260	Protein of unknown function DUF260
TRINITY_DN17396_c3_g6	PREDICTED: transcription repressor MYB6 [Beta vulgaris subsp. vulgaris])	2.89	0.58	1.29	2.51	5.69	6.96	2.2	0.08	0.16	GO:0003677	MF:DNA binding;	K09422	MYBP	------	------	COG5147	K:Transcription )	gi|75107030|sp|P81395.1|MYB30_ANTMA;	RecName: Full=Myb-related protein 330;	PF00249.28;PF13921.3	Myb_DNA-binding;Myb_DNA-bind_6	Myb-like DNA-binding domain;Myb-like DNA-binding domain
TRINITY_DN12653_c4_g8	hypothetical protein CRG98_025173 [Punica granatum])	1.31	1.58	1.15	4.24	6.12	5.15	1.39	1.08	1.38	GO:0003677;GO:0003677;GO:0003677	MF:DNA binding;MF:DNA binding;MF:DNA binding;	K09422;K16166	MYBP;PAP1, MYB75	map04712	Circadian rhythm - plant)	------	------	gi|75334151|sp|Q9FNV9.1|MY113_ARATH;	RecName: Full=Transcription factor MYB113; AltName: Full=Myb-related protein 113; Short=AtMYB113;	PF00249.28;PF13921.3	Myb_DNA-binding;Myb_DNA-bind_6	Myb-like DNA-binding domain;Myb-like DNA-binding domain
TRINITY_DN12869_c2_g1	PREDICTED: transcription repressor MYB4 [Raphanus sativus])	0.43	0.59	0.45	1.38	1.48	1.91	0.64	0.33	0.57	GO:0003677;GO:0003677	MF:DNA binding;MF:DNA binding;	K09422	MYBP	------	------	------	------	gi|75107028|sp|P81393.1|MYB08_ANTMA;	RecName: Full=Myb-related protein 308;	PF00249.28;PF13921.3	Myb_DNA-binding;Myb_DNA-bind_6	Myb-like DNA-binding domain;Myb-like DNA-binding domain
TRINITY_DN17618_c4_g2	PREDICTED: myb family transcription factor PHL6 [Beta vulgaris subsp. vulgaris])	1.82	1.88	2.1	3.93	5.06	3.96	1.19	0.95	1.56	GO:0006355;GO:0006351;GO:0005634;GO:0003677	BP:regulation of transcription, DNA-templated;BP:transcription, DNA-templated;CC:nucleus;MF:DNA binding;	------	------	------	------	------	------	gi|75332013|sp|Q949U2.1|PHL6_ARATH;	RecName: Full=Myb family transcription factor PHL6; AltName: Full=Protein PHR1-LIKE 6;	PF00249.28;PF14379.3	Myb_DNA-binding;Myb_CC_LHEQLE	Myb-like DNA-binding domain;MYB-CC type transfactor, LHEQLE motif
TRINITY_DN13027_c0_g2	transcription factor MYB62-like [Chenopodium quinoa])	0.93	1.22	0.7	1.67	1.17	1.53	0.43	0.18	0.33	------	------	K09422	MYBP	------	------	------	------	gi|55976603|sp|Q9LK95.1|MYB21_ARATH;	RecName: Full=Transcription factor MYB21; AltName: Full=Myb homolog 3; Short=AtMyb3; AltName: Full=Myb-related protein 21; Short=AtMYB21;	PF00249.28;PF13921.3	Myb_DNA-binding;Myb_DNA-bind_6	Myb-like DNA-binding domain;Myb-like DNA-binding domain
TRINITY_DN16403_c5_g2	transcription factor MYB86-like [Chenopodium quinoa])	3.46	2.06	2.27	3.8	4.02	4.74	0.52	0.23	0.82	GO:0003677	MF:DNA binding;	K09422	MYBP	------	------	------	------	gi|56749347|sp|Q8LPH6.1|MYB86_ARATH;	RecName: Full=Transcription factor MYB86; AltName: Full=Myb homolog 4; Short=AtMyb4; AltName: Full=Myb-related protein 86; Short=AtMYB86;	PF00249.28;PF13921.3	Myb_DNA-binding;Myb_DNA-bind_6	Myb-like DNA-binding domain;Myb-like DNA-binding domain
TRINITY_DN11448_c0_g1	pentatricopeptide repeat-containing protein At2g17140 [Spinacia oleracea])	1.11	1.3	1.38	2.07	2.41	2.59	0.77	0.49	0.73	GO:0009451;GO:0043231;GO:0004519;GO:0003723	BP:RNA modification;CC:intracellular membrane-bounded organelle;MF:endonuclease activity;MF:RNA binding;	------	------	------	------	------	------	gi|122223754|sp|Q0WPZ6.1|PP158_ARATH;	RecName: Full=Pentatricopeptide repeat-containing protein At2g17140;	PF12854.4;PF13041.3;PF01535.17;PF13812.3;PF17177.1;PF10037.6;PF02042.12	PPR_1;PPR_2;PPR;PPR_3;PPR_long;MRP-S27;RWP-RK	PPR repeat;PPR repeat family;PPR repeat;Pentatricopeptide repeat domain;Pentacotripeptide-repeat region of PROPR;Mitochondrial 28S ribosomal protein S27;RWP-RK domain
TRINITY_DN11234_c1_g2	PREDICTED: squamosa promoter-binding-like protein 4 [Beta vulgaris subsp. vulgaris])	1.72	1.6	1.88	5.23	4.77	5.2	0.26	0.55	0.61	GO:0005634;GO:0003677;GO:0046872	CC:nucleus;MF:DNA binding;MF:metal ion binding;	------	------	------	------	------	------	gi|67461549|sp|Q9S7A9.1|SPL4_ARATH;	RecName: Full=Squamosa promoter-binding-like protein 4;	PF03110.11	SBP	SBP domain
TRINITY_DN10927_c1_g7	protein SHI RELATED SEQUENCE 1 [Spinacia oleracea])	0.52	1.82	0.64	1.81	1.05	1.32	0.16	0.39	0.36	------	------	------	------	------	------	------	------	gi|565830914|sp|Q9SD40.2|SRS1_ARATH;	RecName: Full=Protein SHI RELATED SEQUENCE 1; AltName: Full=Protein STYLISH 1;	PF05142.9	DUF702	Domain of unknown function (DUF702)
TRINITY_DN15855_c2_g1	probable WRKY transcription factor 13 [Chenopodium quinoa])	1.97	1.8	2.31	4.29	3.57	4.22	1.34	0.36	1.34	GO:0006351;GO:0006351;GO:0006351;GO:0005634;GO:0005634;GO:0005634;GO:0003700;GO:0043565;GO:0003700;GO:0043565;GO:0003700;GO:0043565	BP:transcription, DNA-templated;BP:transcription, DNA-templated;BP:transcription, DNA-templated;CC:nucleus;CC:nucleus;CC:nucleus;MF:transcription factor activity, sequence-specific DNA binding;MF:sequence-specific DNA binding;MF:transcription factor activity, sequence-specific DNA binding;MF:sequence-specific DNA binding;MF:transcription factor activity, sequence-specific DNA binding;MF:sequence-…	------	------	------	------	------	------	gi|29839686|sp|Q9SVB7.1|WRK13_ARATH;	RecName: Full=Probable WRKY transcription factor 13; AltName: Full=WRKY DNA-binding protein 13;	PF03106.12	WRKY	WRKY DNA -binding domain
TRINITY_DN12252_c0_g1	PREDICTED: WRKY transcription factor SUSIBA2 [Beta vulgaris subsp. vulgaris])	0.26	0.35	0.38	0.95	0.74	0.64	0.44	0.17	0.24	------	------	K18835	WRKY2	map04626	Plant-pathogen interaction)	------	------	gi|29839620|sp|Q9FG77.1|WRKY2_ARATH;	RecName: Full=Probable WRKY transcription factor 2; AltName: Full=WRKY DNA-binding protein 2;	PF03106.12	WRKY	WRKY DNA -binding domain
TRINITY_DN10002_c0_g1	DUF1645 domain-containing protein, partial [Cephalotus follicularis])	27.01	24.09	22.24	17.61	38.94	34.4	83.88	33.28	71.13	------	------	------	------	------	------	------	------	------	------	PF07816.8	DUF1645	Protein of unknown function (DUF1645)
TRINITY_DN10003_c0_g1		0.17	0.18	0.18	0.34	1.61	1.19	1.11	0.61	1.1	------	------	------	------	------	------	------	------	------	------	------	------	------
TRINITY_DN10006_c0_g1	beta-amyrin 28-oxidase-like [Spinacia oleracea])	0.02	0	0.08	0.04	0.05	0.03	0.45	0.16	0.27	GO:0016021;GO:0016021;GO:0020037;GO:0005506;GO:0016705;GO:0020037;GO:0005506;GO:0016705	CC:integral component of membrane;CC:integral component of membrane;MF:heme binding;MF:iron ion binding;MF:oxidoreductase activity, acting on paired donors, with incorporation or reduction of molecular oxygen;MF:heme binding;MF:iron ion binding;MF:oxidoreductase activity, acting on paired donors, with incorporation or reduction of molecular oxygen;	K20667	CYP716A	------	------	------	------	gi|597500966|sp|I7C6E8.1|C7A52_PANGI;	RecName: Full=Beta-amyrin 28-oxidase; AltName: Full=Cytochrome P450 CYP716A52v2 [Panax ginseng];	PF00067.19	p450	Cytochrome P450
TRINITY_DN10019_c3_g2	embryogenesis-associated protein EMB8-like [Chenopodium quinoa])	3.68	4.62	5	9.15	17.57	17.65	8.85	7.73	9.36	------	------	------	------	------	------	COG0429	R:General function prediction only )	gi|2501572|sp|Q40863.1|EMB8_PICGL;	RecName: Full=Embryogenesis-associated protein EMB8;	PF12146.5;PF00561.17	Hydrolase_4;Abhydrolase_1	Serine aminopeptidase, S33;alpha/beta hydrolase fold
TRINITY_DN10025_c0_g1	hypothetical protein SOVF_100910 [Spinacia oleracea])	0.03	0.08	0.05	0.03	0.21	0.3	1.22	0.32	0.54	------	------	------	------	------	------	------	------	gi|75108535|sp|Q5RM09.1|Y1592_ARATH;	RecName: Full=B3 domain-containing protein At1g05920;	PF03754.10	DUF313	Domain of unknown function (DUF313)
TRINITY_DN10027_c0_g2	hypothetical protein TanjilG_25946 [Lupinus angustifolius])	47.75	36.5	45.97	6.76	4.86	6.46	20.83	15.26	18.53	GO:0015979;GO:0019898;GO:0009654;GO:0005509	BP:photosynthesis;CC:extrinsic component of membrane;CC:photosystem II oxygen evolving complex;MF:calcium ion binding;	K02717	psbP	map00195	Photosynthesis)	------	------	gi|131392|sp|P12302.1|PSBP_SPIOL;	RecName: Full=Oxygen-evolving enhancer protein 2, chloroplastic; Short=OEE2; AltName: Full=23 kDa subunit of oxygen evolving system of photosystem II; AltName: Full=23 kDa thylakoid membrane protein; AltName: Full=OEC 23 kDa subunit; Flags: Precursor;	PF01789.13	PsbP	PsbP
TRINITY_DN10027_c0_g4	PREDICTED: oxygen-evolving enhancer protein 2, chloroplastic [Beta vulgaris subsp. vulgaris])	8.56	7.31	9.15	3.39	5.2	4.47	10.7	7.82	8.83	GO:0015979;GO:0015979;GO:0019898;GO:0009654;GO:0019898;GO:0009654;GO:0005509;GO:0005509	BP:photosynthesis;BP:photosynthesis;CC:extrinsic component of membrane;CC:photosystem II oxygen evolving complex;CC:extrinsic component of membrane;CC:photosystem II oxygen evolving complex;MF:calcium ion binding;MF:calcium ion binding;	K02717	psbP	map00195	Photosynthesis)	------	------	gi|131392|sp|P12302.1|PSBP_SPIOL;	RecName: Full=Oxygen-evolving enhancer protein 2, chloroplastic; Short=OEE2; AltName: Full=23 kDa subunit of oxygen evolving system of photosystem II; AltName: Full=23 kDa thylakoid membrane protein; AltName: Full=OEC 23 kDa subunit; Flags: Precursor;	PF01789.13	PsbP	PsbP
TRINITY_DN10033_c0_g2	hypothetical protein BVRB_5g098640 [Beta vulgaris subsp. vulgaris])	0.59	0.59	0.62	0.29	0.29	0.23	0.19	0.09	0.27	------	------	------	------	------	------	------	------	gi|75171899|sp|Q9FNP2.1|GDL75_ARATH;	RecName: Full=GDSL esterase/lipase At5g08460; AltName: Full=Extracellular lipase At5g08460; Flags: Precursor;	PF00657.19;PF13472.3;PF13855.3;PF12799.4	Lipase_GDSL;Lipase_GDSL_2;LRR_8;LRR_4	GDSL-like Lipase/Acylhydrolase;GDSL-like Lipase/Acylhydrolase family;Leucine rich repeat;Leucine Rich repeats (2 copies)
TRINITY_DN10033_c1_g1	replicase [Coleus vein necrosis virus])	0.24	0.77	0.38	2325.49	4049.1	5246.64	1979.65	501.64	1489.83	GO:0006396;GO:0006351;GO:0039694;GO:0006396;GO:0006351;GO:0039694;GO:0006396;GO:0006351;GO:0039694;GO:0006396;GO:0006351;GO:0039694;GO:0006351;GO:0039694;GO:0005524;GO:0016817;GO:0008174;GO:0016491;GO:0003723;GO:0003968;GO:0005524;GO:0016787;GO:0008174;GO:0003723;GO:0003968;GO:0005524;GO:0016817;GO:0008174;GO:0016491;GO:0003723;GO:0003968;GO:0005524;GO:0016817;GO:0008174;GO:0003723;GO:0003968;GO:…	BP:RNA processing;BP:transcription, DNA-templated;BP:viral RNA genome replication;BP:RNA processing;BP:transcription, DNA-templated;BP:viral RNA genome replication;BP:RNA processing;BP:transcription, DNA-templated;BP:viral RNA genome replication;BP:RNA processing;BP:transcription, DNA-templated;BP:viral RNA genome replication;BP:transcription, DNA-templated;BP:viral RNA genome replication;MF:ATP …	------	------	------	------	------	------	gi|139139|sp|P22657.1|RDRP_PVSP;	RecName: Full=RNA replication protein; AltName: Full=152 kDa protein; AltName: Full=ORF1 protein; Includes: RecName: Full=RNA-directed RNA polymerase; Includes: RecName: Full=Helicase;	PF00978.18	RdRP_2	RNA dependent RNA polymerase
TRINITY_DN10036_c0_g1	E3 ubiquitin-protein ligase ATL31-like [Spinacia oleracea])	20.19	23.13	24.24	19.84	32.93	35.29	60.49	46.38	62.79	------	------	K10664	ATL6S	------	------	------	------	gi|68565231|sp|Q8RXX9.2|ATL6_ARATH;	RecName: Full=E3 ubiquitin-protein ligase ATL6; AltName: Full=RING-H2 finger protein ATL6; Flags: Precursor;	PF13639.3;PF17123.2;PF13923.3;PF12678.4;PF00097.22;PF13445.3;PF14634.3;PF13920.3;PF12861.4;PF14447.3	zf-RING_2;zf-RING_11;zf-C3HC4_2;zf-rbx1;zf-C3HC4;zf-RING_UBOX;zf-RING_5;zf-C3HC4_3;zf-ANAPC11;Prok-RING_4	Ring finger domain;RING-like zinc finger;Zinc finger, C3HC4 type (RING finger);RING-H2 zinc finger domain;Zinc finger, C3HC4 type (RING finger);RING-type zinc-finger;zinc-RING finger domain;Zinc finger, C3HC4 type (RING finger);Anaphase-promoting complex subunit 11 RING-H2 finger;Prokaryotic RING finger family 4
TRINITY_DN10038_c0_g1	vinorine synthase-like [Spinacia oleracea])	0.23	0.1	0.13	0.6	0.76	0.78	1.18	0.27	0.68	------	------	------	------	------	------	------	------	gi|75136987|sp|Q70PR7.2|VINSY_RAUSE;	RecName: Full=Vinorine synthase;	PF02458.12	Transferase	Transferase family
TRINITY_DN10041_c0_g1	uncharacterized protein LOC110697416 [Chenopodium quinoa])	1.35	1.94	1.43	3.13	5.72	5.28	4.29	1.05	2.87	------	------	------	------	------	------	------	------	------	------	PF07279.8	DUF1442	Protein of unknown function (DUF1442)
TRINITY_DN10043_c0_g1	acyltransferase-like protein At3g26840, chloroplastic [Medicago truncatula])	0.51	0.75	0.43	0.5	1.09	1.02	0.61	0.56	0.93	GO:0033306;GO:0010287;GO:0016747;GO:0016747;GO:0016747;GO:0004144	BP:phytol metabolic process;CC:plastoglobule;MF:transferase activity, transferring acyl groups other than amino-acyl groups;MF:transferase activity, transferring acyl groups other than amino-acyl groups;MF:transferase activity, transferring acyl groups other than amino-acyl groups;MF:diacylglycerol O-acyltransferase activity;	------	------	------	------	------	------	gi|75339094|sp|Q9ZVN2.1|Y1457_ARATH;	RecName: Full=Acyltransferase-like protein At1g54570, chloroplastic; Flags: Precursor;	PF03982.10;PF12146.5;PF12697.4;PF00561.17	DAGAT;Hydrolase_4;Abhydrolase_6;Abhydrolase_1	Diacylglycerol acyltransferase;Serine aminopeptidase, S33;Alpha/beta hydrolase family;alpha/beta hydrolase fold
TRINITY_DN10046_c0_g1	PREDICTED: acidic endochitinase [Beta vulgaris subsp. vulgaris])	7.56	13.19	14.9	4.14	6.64	9.37	23.63	24.01	27.28	------	------	K01183	E3.2.1.14	map00520	Amino sugar and nucleotide sugar metabolism)	------	------	gi|1705812|sp|P51614.1|CHIT3_VITVI;	RecName: Full=Acidic endochitinase; Flags: Precursor;	PF00704.25	Glyco_hydro_18	Glycosyl hydrolases family 18
TRINITY_DN10047_c0_g1	PREDICTED: AT-hook motif nuclear-localized protein 27 [Beta vulgaris subsp. vulgaris])	6.62	8.45	6.53	3.89	5.94	5.03	8.97	8.82	9.44	------	------	------	------	------	------	------	------	gi|75262241|sp|Q9C9K7.1|AHL29_ARATH;	RecName: Full=AT-hook motif nuclear-localized protein 29; AltName: Full=Protein SUPPRESSOR OF PHYB-4#3;	PF03479.12	DUF296	Domain of unknown function (DUF296)
TRINITY_DN10055_c3_g3	PREDICTED: B3 domain-containing transcription repressor VAL2 isoform X1 [Beta vulgaris subsp. vulgaris])	0.89	1.12	1.21	0.54	0.43	0.62	0.44	0.39	0.43	------	------	------	------	------	------	------	------	gi|75133539|sp|Q6Z3U3.1|Y7797_ORYSJ;	RecName: Full=B3 domain-containing protein Os07g0679700;	PF02362.18	B3	B3 DNA binding domain
TRINITY_DN10061_c0_g1	uncharacterized protein LOC110725762 [Chenopodium quinoa])	5.64	6.58	6.16	4.72	5.84	4.38	9.39	5.79	9.25	------	------	------	------	------	------	------	------	------	------	------	------	------
TRINITY_DN10063_c0_g1	uncharacterized protein LOC110693520 [Chenopodium quinoa])	3.28	3.77	3.21	2.2	1.84	1.34	1.76	0.98	1.91	------	------	------	------	------	------	------	------	gi|357529165|sp|O22193.3|PUB4_ARATH;	RecName: Full=U-box domain-containing protein 4; AltName: Full=Plant U-box protein 4;	PF00514.20;PF09759.6	Arm;Atx10homo_assoc	Armadillo/beta-catenin-like repeat;Spinocerebellar ataxia type 10 protein domain
TRINITY_DN10065_c0_g1	classical arabinogalactan protein 26 [Rosa chinensis])	2.11	1.64	2.45	3.86	4.95	5.11	4.54	1.08	3.13	GO:0016021;GO:0016021	CC:integral component of membrane;CC:integral component of membrane;	------	------	------	------	------	------	------	------	------	------	------
TRINITY_DN10066_c0_g1	PREDICTED: LEAF RUST 10 DISEASE-RESISTANCE LOCUS RECEPTOR-LIKE PROTEIN KINASE-like 1.2 [Beta vulgaris subsp. vulgaris])	1.77	2.21	2.24	1.29	0.86	0.68	1.49	0.74	1.98	------	------	K04733	IRAK4	------	------	------	------	gi|75331131|sp|Q8VYG0.1|LRL13_ARATH;	RecName: Full=LEAF RUST 10 DISEASE-RESISTANCE LOCUS RECEPTOR-LIKE PROTEIN KINASE-like 1.3; AltName: Full=Probable receptor-like serine/threonine-protein kinase LRK10L-1.3; Flags: Precursor;	PF00069.22;PF07714.14;PF14380.3;PF13947.3	Pkinase;Pkinase_Tyr;WAK_assoc;GUB_WAK_bind	Protein kinase domain;Protein tyrosine kinase;Wall-associated receptor kinase C-terminal;Wall-associated receptor kinase galacturonan-binding
TRINITY_DN10067_c0_g1	PREDICTED: 1,4-alpha-glucan-branching enzyme 1, chloroplastic/amyloplastic-like [Ziziphus jujuba])	20.55	16.48	17.68	16.95	20.66	21.54	32.47	26.62	28.43	GO:0005978;GO:0003844;GO:0043169;GO:0004553	BP:glycogen biosynthetic process;MF:1,4-alpha-glucan branching enzyme activity;MF:cation binding;MF:hydrolase activity, hydrolyzing O-glycosyl compounds;	K00700	GBE1, glgB	map00500	Starch and sucrose metabolism)	------	------	gi|75221107|sp|Q41058.1|GLGB1_PEA;	RecName: Full=1,4-alpha-glucan-branching enzyme 1, chloroplastic/amyloplastic; AltName: Full=Starch branching enzyme I; Flags: Precursor;	PF02806.15	Alpha-amylase_C	Alpha amylase, C-terminal all-beta domain
TRINITY_DN10072_c0_g1	PREDICTED: DEAD-box ATP-dependent RNA helicase 13 [Beta vulgaris subsp. vulgaris])	2.65	2.01	2.52	4.92	4.3	4.26	2.92	2.27	3.76	GO:0005524;GO:0004386;GO:0003676	MF:ATP binding;MF:helicase activity;MF:nucleic acid binding;	K14805	DDX24, MAK5	------	------	------	------	gi|158513183|sp|A2XVF7.2|RH13_ORYSI;	RecName: Full=DEAD-box ATP-dependent RNA helicase 13 >gi|158513708|sp|A3AVH5.2|RH13_ORYSJ RecName: Full=DEAD-box ATP-dependent RNA helicase 13;	PF00270.26;PF00271.28;PF06862.9	DEAD;Helicase_C;UTP25	DEAD/DEAH box helicase;Helicase conserved C-terminal domain;Utp25, U3 small nucleolar RNA-associated SSU processome protein 25
TRINITY_DN10073_c0_g1	Transposase, Tc1-like protein [Corchorus olitorius])	5.24	5.16	5.09	2.78	1.51	1.64	0.79	0.12	0.45	GO:0015074;GO:0006313;GO:0003677	BP:DNA integration;BP:transposition, DNA-mediated;MF:DNA binding;	------	------	------	------	------	------	------	------	------	------	------
TRINITY_DN10073_c1_g1	uncharacterized protein LOC111916103 [Lactuca sativa])	1.86	1.9	1.4	1.27	1.61	0.73	0.25	0.22	0.33	GO:0015074;GO:0006313;GO:0003677	BP:DNA integration;BP:transposition, DNA-mediated;MF:DNA binding;	------	------	------	------	------	------	------	------	------	------	------
TRINITY_DN10077_c0_g1	PREDICTED: kinesin-like protein KIN-14U isoform X1 [Beta vulgaris subsp. vulgaris])	5.36	6.26	5.8	3.72	3.26	2.7	1.99	2.03	1.83	GO:0007018;GO:0005524;GO:0008017;GO:0003777	BP:microtubule-based movement;MF:ATP binding;MF:microtubule binding;MF:microtubule motor activity;	------	------	------	------	------	------	gi|75170647|sp|Q9FHN8.1|KCBP_ARATH;	RecName: Full=Kinesin-like calmodulin-binding protein; AltName: Full=Protein ZWICHEL;	PF00225.20;PF16796.2	Kinesin;Microtub_bd	Kinesin motor domain;Microtubule binding
TRINITY_DN10082_c0_g1	protein trichome birefringence-like 38 isoform X1 [Chenopodium quinoa])	0.67	0.73	0.75	2	3.04	2.83	2.49	1.11	2.1	------	------	------	------	------	------	------	------	gi|75161403|sp|Q8VY22.1|TBL38_ARATH;	RecName: Full=Protein trichome birefringence-like 38;	PF13839.3;PF14416.3	PC-Esterase;PMR5N	GDSL/SGNH-like Acyl-Esterase family found in Pmr5 and Cas1p;PMR5 N terminal Domain
TRINITY_DN10082_c1_g1	copper transporter 6-like [Chenopodium quinoa])	1.38	1.37	1	1.76	1.61	3.53	3.77	1.14	4.25	GO:0016021;GO:0005375	CC:integral component of membrane;MF:copper ion transmembrane transporter activity;	K14686	SLC31A1, CTR1	------	------	------	------	gi|12230995|sp|Q39065.2|COPT1_ARATH;	RecName: Full=Copper transporter 1; Short=AtCOPT1;	PF04145.12	Ctr	Ctr copper transporter family
TRINITY_DN10082_c1_g4	protein PMR5-like [Spinacia oleracea])	9.01	9.08	8.04	4.77	5.52	3.97	15.52	13.89	13.13	------	------	------	------	------	------	------	------	gi|75180579|sp|Q9LUZ6.1|TBL44_ARATH;	RecName: Full=Protein PMR5; AltName: Full=Powdery mildew resistance protein 5; AltName: Full=Protein trichome birefringence-like 44;	PF13839.3	PC-Esterase	GDSL/SGNH-like Acyl-Esterase family found in Pmr5 and Cas1p
TRINITY_DN10082_c2_g3	PREDICTED: uncharacterized protein LOC104895571 [Beta vulgaris subsp. vulgaris])	0.2	0.24	0.3	0.48	0.62	0.71	0.2	0.14	0.12	GO:0016021	CC:integral component of membrane;	------	------	------	------	------	------	gi|327478536|sp|O70472.2|TM131_MOUSE;	RecName: Full=Transmembrane protein 131; AltName: Full=Protein RW1;	PF12371.5	TMEM131_like	Transmembrane protein 131-like
TRINITY_DN10084_c0_g1	putative B3 domain-containing protein Os03g0621600 [Chenopodium quinoa])	1.84	1.32	1.37	0.88	0.34	0.61	0.45	0.4	0.43	GO:0006355;GO:0006351;GO:0005634;GO:0003677	BP:regulation of transcription, DNA-templated;BP:transcription, DNA-templated;CC:nucleus;MF:DNA binding;	------	------	------	------	------	------	gi|347602439|sp|P0DH85.1|REM10_ARATH;	RecName: Full=B3 domain-containing protein REM10; AltName: Full=Protein REPRODUCTIVE MERISTEM 10;	PF02362.18	B3	B3 DNA binding domain
TRINITY_DN10092_c0_g1	PREDICTED: uncharacterized protein LOC104893474 [Beta vulgaris subsp. vulgaris])	0.19	0.01	0.04	0.07	0.4	0.29	0.33	0.34	0.55	------	------	------	------	------	------	------	------	gi|125987635|sp|P0C2F6.1|RNHX1_ARATH;	RecName: Full=Putative ribonuclease H protein At1g65750;	PF14111.3	DUF4283	Domain of unknown function (DUF4283)
TRINITY_DN10095_c0_g1	hypothetical protein SOVF_081830 [Spinacia oleracea])	0.59	0.51	1	1.02	2.54	2.03	1.44	0.83	1.53	GO:0006629;GO:0016787	BP:lipid metabolic process;MF:hydrolase activity;	------	------	------	------	------	------	gi|75116713|sp|Q680C0.1|GDL62_ARATH;	RecName: Full=GDSL esterase/lipase At4g10955;	PF01764.22	Lipase_3	Lipase (class 3)
TRINITY_DN10099_c0_g1	uncharacterized protein LOC110802030 [Spinacia oleracea])	4.59	5.38	4.52	5.04	4.16	3.95	2.28	1.34	1.69	------	------	------	------	------	------	------	------	------	------	PF08583.7;PF10203.6	Cmc1;Pet191_N	Cytochrome c oxidase biogenesis protein Cmc1 like;Cytochrome c oxidase assembly protein PET191
TRINITY_DN10110_c0_g1	transcription factor bHLH48 [Spinacia oleracea])	21.15	22.02	19.27	8.82	5.58	6.23	8.56	8.58	7.01	------	------	------	------	------	------	------	------	gi|122214701|sp|Q3EAI1.1|BH060_ARATH;	RecName: Full=Transcription factor bHLH60; AltName: Full=Basic helix-loop-helix protein 60; Short=AtbHLH60; Short=bHLH 60; AltName: Full=Transcription factor EN 91; AltName: Full=bHLH transcription factor bHLH060;	------	------	------
TRINITY_DN10113_c0_g1	uncharacterized protein LOC110717728 [Chenopodium quinoa])	0.76	1.39	0.8	0.57	0.31	0.59	0.19	0.28	0.23	------	------	------	------	------	------	------	------	------	------	------	------	------
TRINITY_DN10114_c0_g1	210kDa protein precursor [Broad bean wilt virus 2])	21.52	0.58	5.76	0	0	0	0	0	0	GO:0006351;GO:0039694;GO:0006351;GO:0039694;GO:0006351;GO:0039694;GO:0006351;GO:0039694;GO:0006351;GO:0039694;GO:0005524;GO:0004197;GO:0003723;GO:0003724;GO:0003968;GO:0005524;GO:0004197;GO:0003723;GO:0003724;GO:0003968;GO:0005524;GO:0004197;GO:0003723;GO:0003724;GO:0003968;GO:0005524;GO:0004197;GO:0003723;GO:0003724;GO:0003968;GO:0005524;GO:0004197;GO:0003723;GO:0003724;GO:0003968	BP:transcription, DNA-templated;BP:viral RNA genome replication;BP:transcription, DNA-templated;BP:viral RNA genome replication;BP:transcription, DNA-templated;BP:viral RNA genome replication;BP:transcription, DNA-templated;BP:viral RNA genome replication;BP:transcription, DNA-templated;BP:viral RNA genome replication;MF:ATP binding;MF:cysteine-type endopeptidase activity;MF:RNA binding;MF:RNA he…	------	------	------	------	------	------	gi|75555028|sp|Q76L40.1|POL1_BBWVS;	RecName: Full=RNA1 polyprotein; AltName: Full=Genome polyprotein B; Contains: RecName: Full=Protease cofactor; Contains: RecName: Full=Putative helicase; AltName: Full=Membrane-binding protein; AltName: Full=NTP-binding protein; Short=NTB; Contains: RecName: Full=Viral genome-linked protein; AltName: Full=VPg; Contains: RecName: Full=Picornain 3C-like protease; Short=3C-like protease; Contains: R…	------	------	------
TRINITY_DN10119_c4_g1	PREDICTED: uncharacterized protein LOC104883469 [Beta vulgaris subsp. vulgaris])	0.03	0.07	0.04	0	0	0	0.04	0.07	0.13	------	------	------	------	------	------	------	------	------	------	PF02992.11	Transposase_21	Transposase family tnp2
TRINITY_DN10121_c0_g1	uncharacterized protein LOC110777090 isoform X2 [Spinacia oleracea])	4.2	3.54	3.8	9.13	6.77	6.97	2.73	1.94	2.43	GO:0016021	CC:integral component of membrane;	------	------	------	------	------	------	------	------	------	------	------
TRINITY_DN10122_c0_g1	uncharacterized protein LOC110709754 isoform X1 [Chenopodium quinoa])	2.49	2.64	2.81	1.93	2.35	1.97	8.16	4.89	9.71	------	------	------	------	------	------	------	------	gi|296439460|sp|Q96QE3.4|ATAD5_HUMAN;	RecName: Full=ATPase family AAA domain-containing protein 5; AltName: Full=Chromosome fragility-associated gene 1 protein;	------	------	------
TRINITY_DN10123_c2_g1	PREDICTED: DNA mismatch repair protein MSH7 [Beta vulgaris subsp. vulgaris])	0.2	0.3	0.22	1	3.93	3.89	3.68	0.71	2.7	GO:0006298;GO:0005524;GO:0030983	BP:mismatch repair;MF:ATP binding;MF:mismatched DNA binding;	K08737	MSH6	map03430	Mismatch repair)	COG0249	L:Replication, recombination and repair )	gi|12643849|sp|Q9SMV7.1|MSH7_ARATH;	RecName: Full=DNA mismatch repair protein MSH7; Short=AtMSH7; AltName: Full=MutS protein homolog 7;	PF00488.18;PF05192.15;PF05188.14	MutS_V;MutS_III;MutS_II	MutS domain V;MutS domain III;MutS domain II
TRINITY_DN10126_c0_g1	Cytokinin riboside 5'-monophosphate phosphoribohydrolase [Trema orientalis])	1.18	0.68	1.21	4.53	8.71	7.47	11.62	14.05	10.98	------	------	------	------	------	------	------	------	gi|75154955|sp|Q8LBB7.1|LOG5_ARATH;	RecName: Full=Cytokinin riboside 5'-monophosphate phosphoribohydrolase LOG5; AltName: Full=Protein LONELY GUY 5;	PF03641.11	Lysine_decarbox	Possible lysine decarboxylase
TRINITY_DN10133_c4_g2	probable E3 ubiquitin-protein ligase ARI5 [Spinacia oleracea])	15.28	15.31	13.48	17.92	49.12	30.46	36.86	25.3	35.35	GO:0046872;GO:0004842	MF:metal ion binding;MF:ubiquitin-protein transferase activity;	K11968	ARIH1	------	------	------	------	gi|75329794|sp|Q8L829.1|ARI5_ARATH;	RecName: Full=Probable E3 ubiquitin-protein ligase ARI5; AltName: Full=ARIADNE-like protein ARI5; AltName: Full=Protein ariadne homolog 5;	PF01485.18;PF13639.3;PF05887.8	IBR;zf-RING_2;Trypan_PARP	IBR domain, a half RING-finger domain;Ring finger domain;Procyclic acidic repetitive protein (PARP)
TRINITY_DN10133_c4_g4		0	0	0	0.27	0.33	0.11	0.55	0.25	0.69	------	------	------	------	------	------	------	------	------	------	------	------	------
TRINITY_DN10133_c5_g1	PREDICTED: peroxisomal membrane protein PMP22 [Beta vulgaris subsp. vulgaris])	21.34	23.89	25.59	38.47	78.06	62.71	39.32	27.58	37.55	------	------	K13347	PXMP2, PMP22	map04146	Peroxisome)	------	------	gi|62900747|sp|Q9ZS51.1|PMP22_ARATH;	RecName: Full=Peroxisomal membrane protein PMP22; AltName: Full=22 kDa peroxisomal membrane protein;	------	------	------
TRINITY_DN10134_c1_g2	FtsH protease [Solanum lycopersicum])	0.27	0.35	0.47	0.07	0.02	0.07	0.12	0.04	0.13	GO:0010205;GO:0010206;GO:0006508;GO:0010304;GO:0042981;GO:0010027;GO:0009941;GO:0009535;GO:0016020;GO:0016020;GO:0016020;GO:0005524;GO:0004176;GO:0004222;GO:0008237;GO:0005524;GO:0004222;GO:0005524;GO:0004222;GO:0005524;GO:0004222	BP:photoinhibition;BP:photosystem II repair;BP:proteolysis;BP:PSII associated light-harvesting complex II catabolic process;BP:regulation of apoptotic process;BP:thylakoid membrane organization;CC:chloroplast envelope;CC:chloroplast thylakoid membrane;CC:membrane;CC:membrane;CC:membrane;MF:ATP binding;MF:ATP-dependent peptidase activity;MF:metalloendopeptidase activity;MF:metallopeptidase activit…	K03798	ftsH, hflB	------	------	COG0465	O:Posttranslational modification, protein turnover, chaperones )	gi|122231638|sp|Q1PDW5.1|FTSH6_ARATH;	RecName: Full=ATP-dependent zinc metalloprotease FTSH 6, chloroplastic; Short=AtFTSH6; Flags: Precursor;	PF01434.15;PF00004.26;PF06068.10;PF05496.9;PF07728.11;PF13245.3;PF13191.3	Peptidase_M41;AAA;TIP49;RuvB_N;AAA_5;AAA_19;AAA_16	Peptidase family M41;ATPase family associated with various cellular activities (AAA);TIP49 C-terminus;Holliday junction DNA helicase ruvB N-terminus;AAA domain (dynein-related subfamily);Part of AAA domain;AAA ATPase domain
TRINITY_DN10138_c3_g4	nucleolar and coiled-body phosphoprotein 1 [Spinacia oleracea])	2.16	2.09	2.09	4.89	6.35	5.36	3.14	2.97	3.91	------	------	------	------	------	------	------	------	gi|1171752|sp|P41777.1|NOLC1_RAT;	RecName: Full=Nucleolar and coiled-body phosphoprotein 1; AltName: Full=140 kDa nucleolar phosphoprotein; Short=Nopp140; AltName: Full=Nucleolar 130 kDa protein; AltName: Full=Nucleolar phosphoprotein p130;	PF05022.9	SRP40_C	SRP40, C-terminal domain
TRINITY_DN10139_c0_g2	hypothetical protein BVRB_9g220690 [Beta vulgaris subsp. vulgaris])	1.13	1.47	1.32	1.61	1.79	1.79	2.28	1.71	2.3	------	------	------	------	------	------	------	------	------	------	------	------	------
TRINITY_DN10145_c1_g1	probably inactive leucine-rich repeat receptor-like protein kinase At5g48380 [Chenopodium quinoa])	31.59	37.59	32.68	46.59	94.15	87.03	76	56.55	75.69	GO:0016021;GO:0005524;GO:0004672	CC:integral component of membrane;MF:ATP binding;MF:protein kinase activity;	------	------	------	------	COG0515	T:Signal transduction mechanisms )	gi|75167720|sp|Q9ASS4.1|Y5838_ARATH;	RecName: Full=Probably inactive leucine-rich repeat receptor-like protein kinase At5g48380; Flags: Precursor;	PF00069.22;PF07714.14;PF08263.9;PF13855.3	Pkinase;Pkinase_Tyr;LRRNT_2;LRR_8	Protein kinase domain;Protein tyrosine kinase;Leucine rich repeat N-terminal domain;Leucine rich repeat
TRINITY_DN10145_c2_g1	calcium-binding protein CML39-like [Spinacia oleracea])	0.45	0.53	1.7	1.33	1.82	1.5	8.51	3.77	7.49	GO:0005509;GO:0005509	MF:calcium ion binding;MF:calcium ion binding;	K13448	CML	map04626	Plant-pathogen interaction)	------	------	gi|75337562|sp|Q9SRE7.1|CML39_ARATH;	RecName: Full=Calcium-binding protein CML39; AltName: Full=Calmodulin-like protein 39;	PF13499.3;PF00036.29;PF13833.3;PF13405.3;PF13202.3	EF-hand_7;EF-hand_1;EF-hand_8;EF-hand_6;EF-hand_5	EF-hand domain pair;EF hand;EF-hand domain pair;EF-hand domain;EF hand
TRINITY_DN10145_c2_g6	probable acyl-activating enzyme 6 [Chenopodium quinoa])	0.18	0.33	0.32	0.54	0.9	0.7	0.71	0.27	1	GO:0008152;GO:0008152;GO:0003824;GO:0003824	BP:metabolic process;BP:metabolic process;MF:catalytic activity;MF:catalytic activity;	------	------	------	------	------	------	gi|75309027|sp|Q9FFE9.1|AAE6_ARATH;	RecName: Full=Probable acyl-activating enzyme 6; AltName: Full=AMP-binding protein 6; Short=AtAMPBP6;	PF00501.25;PF13193.3	AMP-binding;AMP-binding_C	AMP-binding enzyme;AMP-binding enzyme C-terminal domain
TRINITY_DN10148_c0_g2	probable choline kinase 1 [Chenopodium quinoa])	226.37	204	212.41	250.04	470.09	347.36	659.53	421.4	715.97	GO:0016301	MF:kinase activity;	K14156	CHK	map00564	Glycerophospholipid metabolism)	COG0510	M:Cell wall/membrane/envelope biogenesis )	gi|75264877|sp|Q9M9H6.1|CK1_ARATH;	RecName: Full=Probable choline kinase 1; Short=AtCK1;	PF01633.17;PF01636.20;PF02958.17	Choline_kinase;APH;EcKinase	Choline/ethanolamine kinase;Phosphotransferase enzyme family;Ecdysteroid kinase
TRINITY_DN10148_c0_g3		2.19	1.53	1.38	2.34	2.69	4.59	9.31	9.63	14.53	------	------	------	------	------	------	------	------	------	------	------	------	------
TRINITY_DN10169_c0_g1	PREDICTED: chlorophyll a-b binding protein CP29.2, chloroplastic-like, partial [Malus domestica])	86.58	64.35	77.97	12.71	16.93	18.16	47.9	42.01	48.37	GO:0009765;GO:0018298;GO:0009765;GO:0018298;GO:0009765;GO:0018298;GO:0009535;GO:0016021;GO:0009522;GO:0009523;GO:0009535;GO:0016021;GO:0009522;GO:0009523;GO:0009535;GO:0016021;GO:0009522;GO:0009523;GO:0016168;GO:0016168;GO:0016168	BP:photosynthesis, light harvesting;BP:protein-chromophore linkage;BP:photosynthesis, light harvesting;BP:protein-chromophore linkage;BP:photosynthesis, light harvesting;BP:protein-chromophore linkage;CC:chloroplast thylakoid membrane;CC:integral component of membrane;CC:photosystem I;CC:photosystem II;CC:chloroplast thylakoid membrane;CC:integral component of membrane;CC:photosystem I;CC:photosy…	K08915	LHCB4	map00196	Photosynthesis - antenna proteins)	------	------	gi|38503262|sp|Q9XF88.1|CB4B_ARATH;	RecName: Full=Chlorophyll a-b binding protein CP29.2, chloroplastic; AltName: Full=LHCB4.2; AltName: Full=LHCII protein 4.2; Flags: Precursor;	------	------	------
TRINITY_DN10172_c0_g1	PREDICTED: FT-interacting protein 1 [Beta vulgaris subsp. vulgaris])	1.5	1.09	1.27	0.98	1.44	1.32	0.39	0.35	0.47	GO:0016021	CC:integral component of membrane;	------	------	------	------	------	------	gi|75171409|sp|Q9FL59.1|FTIP1_ARATH;	RecName: Full=FT-interacting protein 1;	PF08372.7;PF00168.27;PF06398.8	PRT_C;C2;Pex24p	Plant phosphoribosyltransferase C-terminal;C2 domain;Integral peroxisomal membrane peroxin
TRINITY_DN10187_c2_g7	uncharacterized protein LOC110782030 [Spinacia oleracea])	1.89	1.09	1.82	2.26	3.64	3.02	1.17	0.4	1.12	------	------	------	------	------	------	------	------	------	------	------	------	------
TRINITY_DN10188_c0_g1	protein PHLOEM PROTEIN 2-LIKE A10-like [Carica papaya])	4.87	6.13	5.64	4.21	3.67	3.15	2.21	1.93	2.11	GO:0016021;GO:0016021	CC:integral component of membrane;CC:integral component of membrane;	------	------	------	------	------	------	gi|75213370|sp|Q9SY57.1|P2A10_ARATH;	RecName: Full=Protein PHLOEM PROTEIN 2-LIKE A10; Short=AtPP2-A10;	------	------	------
TRINITY_DN10189_c0_g1	transcription factor bHLH51-like [Chenopodium quinoa])	15.85	13.74	13.92	5.43	7.68	6.83	11.76	5.51	10.96	GO:0046983;GO:0046983	MF:protein dimerization activity;MF:protein dimerization activity;	------	------	------	------	------	------	gi|75315012|sp|Q9XEF0.1|BH051_ARATH;	RecName: Full=Transcription factor bHLH51; AltName: Full=Basic helix-loop-helix protein 51; Short=AtbHLH51; Short=bHLH 51; AltName: Full=Transcription factor EN 57; AltName: Full=bHLH transcription factor bHLH051;	PF00010.23	HLH	Helix-loop-helix DNA-binding domain
TRINITY_DN10192_c0_g1	hypothetical protein [Thermotoga sp. TBYP3.1.4.1])	0.93	0	0.21	1.25	2.8	18.01	0.25	1.45	1.08	------	------	------	------	------	------	------	------	------	------	------	------	------
TRINITY_DN10193_c1_g3	PREDICTED: N-(5'-phosphoribosyl)anthranilate isomerase 1, chloroplastic-like isoform X5 [Beta vulgaris subsp. vulgaris])	1.87	1.98	1.85	3.3	5.63	4.23	2.41	0.78	2.02	GO:0006568;GO:0004640	BP:tryptophan metabolic process;MF:phosphoribosylanthranilate isomerase activity;	K01817	trpF	map00400	Phenylalanine, tyrosine and tryptophan biosynthesis)	COG0135	E:Amino acid transport and metabolism )	gi|75102710|sp|Q42440.1|PAI1_ARATH;	RecName: Full=N;	PF00697.19;PF07928.9	PRAI;Vps54	N-(5'phosphoribosyl)anthranilate (PRA) isomerase;Vps54-like protein
TRINITY_DN10195_c0_g1	phosducin-like protein 3 [Chenopodium quinoa])	9.31	9.39	8.95	4.82	5.53	3.93	2.71	4.37	3.23	------	------	------	------	------	------	------	------	gi|55583896|sp|Q6P268.1|PDCL3_DANRE;	RecName: Full=Phosducin-like protein 3; AltName: Full=Viral IAP-associated factor 1 homolog;	------	------	------
TRINITY_DN10196_c0_g1	Carbonyl reductase NADPH 1 [Aurantiochytrium sp. FCC1311])	0.6	0.5	0.11	1.31	0.72	1	0.13	0.14	0.19	GO:0016491;GO:0016491;GO:0016491	MF:oxidoreductase activity;MF:oxidoreductase activity;MF:oxidoreductase activity;	K15095	E1.1.1.208	map00902	Monoterpenoid biosynthesis)	------	------	gi|75311801|sp|Q9M2E2.1|SDR1_ARATH;	RecName: Full;	PF00106.22;PF13561.3;PF08659.7;PF02719.12;PF01370.18;PF07993.9	adh_short;adh_short_C2;KR;Polysacc_synt_2;Epimerase;NAD_binding_4	short chain dehydrogenase;Enoyl-(Acyl carrier protein) reductase;KR domain;Polysaccharide biosynthesis protein;NAD dependent epimerase/dehydratase family;Male sterility protein
TRINITY_DN10200_c0_g1		3.27	1.55	2.25	0.73	0.95	1.18	3.89	1.75	6.03	------	------	------	------	------	------	------	------	------	------	------	------	------
TRINITY_DN10210_c1_g3	CBL-interacting serine/threonine-protein kinase 12-like [Quercus suber])	26.47	25.07	22.22	6.93	8.46	5.76	24.4	25.58	28.49	GO:0007165;GO:0005524;GO:0004674	BP:signal transduction;MF:ATP binding;MF:protein serine/threonine kinase activity;	------	------	------	------	COG0515	T:Signal transduction mechanisms )	gi|75337443|sp|Q9SN43.1|CIPKC_ARATH;	RecName: Full=CBL-interacting serine/threonine-protein kinase 12; AltName: Full=SNF1-related kinase 3.9; AltName: Full=SOS2-like protein kinase PKS8;	PF00069.22;PF07714.14;PF03822.11;PF14531.3	Pkinase;Pkinase_Tyr;NAF;Kinase-like	Protein kinase domain;Protein tyrosine kinase;NAF domain;Kinase-like
TRINITY_DN10210_c1_g4	CBL-interacting serine/threonine-protein kinase 14-like [Spinacia oleracea])	1.42	1.3	0.94	2.89	8.48	6.68	2.91	1.12	1.51	------	------	K12761	SNF1	------	------	------	------	gi|55976213|sp|O22932.1|CIPKB_ARATH;	RecName: Full=CBL-interacting serine/threonine-protein kinase 11; AltName: Full=SNF1-related kinase 3.22; AltName: Full=SOS2-like protein kinase PKS5; AltName: Full=SOS3-interacting protein 4;	PF00069.22;PF07714.14;PF14531.3;PF06293.11;PF01163.19	Pkinase;Pkinase_Tyr;Kinase-like;Kdo;RIO1	Protein kinase domain;Protein tyrosine kinase;Kinase-like;Lipopolysaccharide kinase (Kdo/WaaP) family;RIO1 family
TRINITY_DN10212_c0_g1	uncharacterized protein LOC110734616 [Chenopodium quinoa])	0.8	0.69	0.58	0.64	0.73	1.07	1.01	0.91	1.28	------	------	------	------	------	------	------	------	------	------	PF06414.9	Zeta_toxin	Zeta toxin
TRINITY_DN10213_c1_g6	PREDICTED: uncharacterized protein LOC104898855 isoform X1 [Beta vulgaris subsp. vulgaris])	0.95	1.05	1.02	1.31	2.17	2.04	2.69	2	2.13	------	------	------	------	------	------	------	------	------	------	PF13639.3;PF12678.4;PF14634.3;PF13445.3;PF00097.22;PF17123.2;PF13519.3;PF13923.3;PF00092.25	zf-RING_2;zf-rbx1;zf-RING_5;zf-RING_UBOX;zf-C3HC4;zf-RING_11;VWA_2;zf-C3HC4_2;VWA	Ring finger domain;RING-H2 zinc finger domain;zinc-RING finger domain;RING-type zinc-finger;Zinc finger, C3HC4 type (RING finger);RING-like zinc finger;von Willebrand factor type A domain;Zinc finger, C3HC4 type (RING finger);von Willebrand factor type A domain
TRINITY_DN10215_c0_g1	PREDICTED: uncharacterized protein At3g06530 [Beta vulgaris subsp. vulgaris])	1.05	0.97	1.25	2.48	3.32	2.07	1.16	0.81	1.44	------	------	K14550	UTP10, HEATR1	map03008	Ribosome biogenesis in eukaryotes)	------	------	gi|357529499|sp|Q9C8Z4.3|HEAT1_ARATH;	RecName: Full=Uncharacterized protein At3g06530;	PF08146.9;PF12397.5	BP28CT;U3snoRNP10	BP28CT (NUC211) domain;U3 small nucleolar RNA-associated protein 10
TRINITY_DN10220_c0_g1	uncharacterized protein LOC110699827 [Chenopodium quinoa])	0.21	0.35	0.47	0.7	3.42	2.7	1.38	0.58	0.7	GO:0016021	CC:integral component of membrane;	------	------	------	------	------	------	gi|75161568|sp|Q8VZ13.1|Y1816_ARATH;	RecName: Full=Uncharacterized protein At1g08160;	PF03168.10	LEA_2	Late embryogenesis abundant protein
TRINITY_DN10226_c0_g1		2.82	2.68	0.57	10.51	14.21	2.6	7.78	0.97	3.57	------	------	------	------	------	------	------	------	------	------	------	------	------
TRINITY_DN10227_c1_g1	uncharacterized protein LOC110714522 [Chenopodium quinoa])	0.99	1.45	1.12	1.31	0.83	1.42	1.72	1.71	1.93	------	------	------	------	------	------	------	------	------	------	------	------	------
TRINITY_DN10227_c1_g5	WRKY transcription factor 22-like [Chenopodium quinoa])	1.06	1.1	1.06	1.05	1.47	0.86	2.71	1.8	3.86	------	------	K13425	WRKY22	map04016;map04626	MAPK signaling pathway - plant);Plant-pathogen interaction)	------	------	gi|29839444|sp|O04609.1|WRK22_ARATH;	RecName: Full=WRKY transcription factor 22; AltName: Full=WRKY DNA-binding protein 22;	PF03106.12	WRKY	WRKY DNA -binding domain
TRINITY_DN10227_c1_g6	WRKY transcription factor 22-like [Chenopodium quinoa])	0.87	1.66	1.45	1.85	2.03	2.04	7.83	4.74	8.54	GO:0006351;GO:0005634;GO:0003700;GO:0043565	BP:transcription, DNA-templated;CC:nucleus;MF:transcription factor activity, sequence-specific DNA binding;MF:sequence-specific DNA binding;	K13425	WRKY22	map04016;map04626	MAPK signaling pathway - plant);Plant-pathogen interaction)	------	------	gi|29839444|sp|O04609.1|WRK22_ARATH;	RecName: Full=WRKY transcription factor 22; AltName: Full=WRKY DNA-binding protein 22;	PF03106.12	WRKY	WRKY DNA -binding domain
TRINITY_DN10230_c0_g1	hypothetical protein BVRB_1g010090 [Beta vulgaris subsp. vulgaris])	4.18	4.61	4.41	1.63	1.66	1.34	4.25	4.82	7.12	------	------	K00858	ppnK, NADK	map00760	Nicotinate and nicotinamide metabolism)	------	------	gi|75169003|sp|Q9C5W3.1|NADK2_ARATH;	RecName: Full=NAD kinase 2, chloroplastic; Short=AtNADK-2; Flags: Precursor;	------	------	------
TRINITY_DN10234_c0_g1	pectate lyase [Dianthus caryophyllus])	0.51	0.42	0.46	0.67	1.66	1.79	0.61	0.28	0.54	GO:0045490;GO:0046872;GO:0030570	BP:pectin catabolic process;MF:metal ion binding;MF:pectate lyase activity;	K01728	pel	map00040	Pentose and glucuronate interconversions)	COG3866	G:Carbohydrate transport and metabolism )	gi|32129908|sp|Q9C5M8.2|PLY18_ARATH;	RecName: Full=Probable pectate lyase 18; AltName: Full=Pectate lyase A10; Flags: Precursor;	PF00544.16;PF13229.3	Pec_lyase_C;Beta_helix	Pectate lyase;Right handed beta helix region
TRINITY_DN10236_c0_g1	pentatricopeptide repeat-containing protein At4g37170-like [Chenopodium quinoa])	1.7	2.18	1.91	1.37	1.27	1.32	0.89	0.42	0.62	------	------	------	------	------	------	------	------	gi|75097747|sp|O23169.1|PP353_ARATH;	RecName: Full=Pentatricopeptide repeat-containing protein At4g37170;	PF01535.17;PF13041.3;PF12854.4;PF14432.3;PF13812.3;PF17177.1	PPR;PPR_2;PPR_1;DYW_deaminase;PPR_3;PPR_long	PPR repeat;PPR repeat family;PPR repeat;DYW family of nucleic acid deaminases;Pentatricopeptide repeat domain;Pentacotripeptide-repeat region of PROPR
TRINITY_DN10241_c1_g2		0.18	0.48	0.29	1.1	1.93	2.57	4.52	1.8	3.03	------	------	------	------	------	------	------	------	------	------	------	------	------
TRINITY_DN10242_c0_g1	hypothetical protein JCGZ_05124 [Jatropha curcas])	1.34	1.19	1.01	1.39	0.78	0.93	0.34	0.08	0.28	GO:0016021	CC:integral component of membrane;	------	------	------	------	------	------	------	------	------	------	------
TRINITY_DN10245_c3_g1	probable folate-biopterin transporter 2 [Chenopodium quinoa])	0.3	0.57	0.69	0.96	1.66	1.34	0.5	0.14	0.48	------	------	------	------	------	------	------	------	gi|75104998|sp|Q5FV41.1|FBT2_ARATH;	RecName: Full=Probable folate-biopterin transporter 2;	PF03092.13;PF07690.13	BT1;MFS_1	BT1 family;Major Facilitator Superfamily
TRINITY_DN10249_c2_g2	protein NRT1/ PTR FAMILY 3.1-like [Chenopodium quinoa])	9.04	18.33	12.37	8.69	6.17	11.36	5.28	4.47	5.99	GO:0016021;GO:0022857	CC:integral component of membrane;MF:transmembrane transporter activity;	K14638	SLC15A3_4, PHT	------	------	------	------	gi|75266596|sp|Q9SX20.1|PTR18_ARATH;	RecName: Full=Protein NRT1/ PTR FAMILY 3.1; Short=AtNPF3.1;	PF00854.18	PTR2	POT family
TRINITY_DN10250_c0_g1	transcription initiation factor IIB-2 [Spinacia oleracea])	11.94	12.38	11.39	12.86	27.73	25.69	21.82	17.94	20.65	------	------	K03124	TFIIB, GTF2B, SUA7, tfb	map03022	Basal transcription factors)	------	------	gi|21363045|sp|Q9SS44.1|TF2B2_ARATH;	RecName: Full=Transcription initiation factor IIB-2; AltName: Full=General transcription factor TFIIB-2; Short=AtTFIIB2;	PF08271.9;PF01667.14;PF00382.16	TF_Zn_Ribbon;Ribosomal_S27e;TFIIB	TFIIB zinc-binding;Ribosomal protein S27;Transcription factor TFIIB repeat
TRINITY_DN10251_c0_g1	PREDICTED: vacuolar iron transporter 1 [Beta vulgaris subsp. vulgaris])	0.44	0.45	0.36	1.33	3.29	2.82	2.8	1.04	1.77	GO:0030026;GO:0071281;GO:0006880;GO:0071421;GO:0016021;GO:0016021;GO:0005774;GO:0005381;GO:0005384	BP:cellular manganese ion homeostasis;BP:cellular response to iron ion;BP:intracellular sequestering of iron ion;BP:manganese ion transmembrane transport;CC:integral component of membrane;CC:integral component of membrane;CC:vacuolar membrane;MF:iron ion transmembrane transporter activity;MF:manganese ion transmembrane transporter activity;	------	------	------	------	COG1814	S:Function unknown )	gi|75216741|sp|Q9ZUA5.1|VIT1_ARATH;	RecName: Full=Vacuolar iron transporter 1; Short=AtVIT1;	PF01988.16	VIT1	VIT family
TRINITY_DN10251_c1_g12	PREDICTED: thioredoxin-like protein HCF164, chloroplastic [Beta vulgaris subsp. vulgaris])	0.31	0.26	0.35	0.74	1.77	1.31	1.25	0.9	1.36	GO:0045454;GO:0006662;GO:0045454;GO:0034599;GO:0006662;GO:0005623;GO:0009507;GO:0015035;GO:0016671;GO:0015035;GO:0047134;GO:0004791	BP:cell redox homeostasis;BP:glycerol ether metabolic process;BP:cell redox homeostasis;BP:cellular response to oxidative stress;BP:glycerol ether metabolic process;CC:cell;CC:chloroplast;MF:protein disulfide oxidoreductase activity;MF:oxidoreductase activity, acting on a sulfur group of donors, disulfide as acceptor;MF:protein disulfide oxidoreductase activity;MF:protein-disulfide reductase acti…	------	------	------	------	------	------	gi|75097745|sp|O23166.2|TR164_ARATH;	RecName: Full=Thioredoxin-like protein HCF164, chloroplastic; AltName: Full=Protein HIGH CHLOROPHYLL FLUORESCENCE 164; Flags: Precursor;	------	------	------
TRINITY_DN10251_c1_g4	PREDICTED: thioredoxin-like protein HCF164, chloroplastic [Daucus carota subsp. sativus])	0.41	0.62	0.76	1.21	2.42	2.32	1.8	1.14	2.18	GO:0045454;GO:0006662;GO:0005623;GO:0015035	BP:cell redox homeostasis;BP:glycerol ether metabolic process;CC:cell;MF:protein disulfide oxidoreductase activity;	------	------	------	------	------	------	gi|75145810|sp|Q7Y0D4.1|TR164_ORYSJ;	RecName: Full=Thioredoxin-like protein HCF164, chloroplastic; AltName: Full=Protein HIGH CHLOROPHYLL FLUORESCENCE 164; Flags: Precursor;	PF00085.17	Thioredoxin	Thioredoxin
TRINITY_DN10251_c1_g9		0	0.03	0.03	0.2	0.68	0.23	0.29	0.32	0.66	------	------	------	------	------	------	------	------	------	------	------	------	------
TRINITY_DN10255_c0_g1	stress-response A/B barrel domain-containing protein At5g22580-like [Chenopodium quinoa])	16.23	16.32	12.7	25.71	26.75	31.14	29.61	18.35	34.63	------	------	------	------	------	------	------	------	gi|73921138|sp|Q9FK81.1|Y5258_ARATH;	RecName: Full=Stress-response A/B barrel domain-containing protein At5g22580; AltName: Full=Uncharacterized protein At5g22580;	PF07876.9	Dabb	Stress responsive A/B Barrel Domain
TRINITY_DN10255_c0_g2	stress-response A/B barrel domain-containing protein At5g22580-like [Chenopodium quinoa])	1.16	0.41	0.75	2.07	2.24	2.46	2.03	1.38	1.37	------	------	------	------	------	------	------	------	gi|73921138|sp|Q9FK81.1|Y5258_ARATH;	RecName: Full=Stress-response A/B barrel domain-containing protein At5g22580; AltName: Full=Uncharacterized protein At5g22580;	PF07876.9	Dabb	Stress responsive A/B Barrel Domain
TRINITY_DN10260_c2_g1		0.25	0.27	0.52	1.24	1.01	1.87	2.81	1.86	3.24	------	------	------	------	------	------	------	------	------	------	------	------	------
TRINITY_DN10265_c0_g1		2.63	2.09	3.75	2.56	0.84	1.36	0	0	0	------	------	------	------	------	------	------	------	------	------	------	------	------
TRINITY_DN10265_c0_g2	transcription factor bHLH106-like [Spinacia oleracea])	3.83	6.15	5.59	4.41	4.59	5.59	1.42	0.93	1.13	------	------	------	------	------	------	------	------	gi|75278862|sp|O80674.1|BH106_ARATH;	RecName: Full=Transcription factor bHLH106; AltName: Full=Basic helix-loop-helix protein 106; Short=AtbHLH106; Short=bHLH 106; AltName: Full=Transcription factor EN 56; AltName: Full=bHLH transcription factor bHLH106;	PF00010.23	HLH	Helix-loop-helix DNA-binding domain
TRINITY_DN10265_c2_g2	F-box domain containing protein [Trema orientalis])	3.42	4.3	3.61	0.71	1.11	1.1	1.85	0.69	1.13	------	------	------	------	------	------	------	------	gi|75104736|sp|Q5EAF6.1|FB336_ARATH;	RecName: Full=Probable F-box protein At5g04010; AltName: Full=Non-specific F-box protein;	PF00646.30	F-box	F-box domain
TRINITY_DN10267_c3_g1	PREDICTED: plant cysteine oxidase 1 [Beta vulgaris subsp. vulgaris])	19.42	22.34	18.92	6.8	7.22	5.39	66.25	54.98	78.92	GO:0016702	MF:oxidoreductase activity, acting on single donors with incorporation of molecular oxygen, incorporation of two atoms of oxygen;	K10712	ADO	map00430	Taurine and hypotaurine metabolism)	------	------	gi|75156089|sp|Q8LGJ5.1|PCO2_ARATH;	RecName: Full=Plant cysteine oxidase 2;	PF07847.9	DUF1637	Protein of unknown function (DUF1637)
TRINITY_DN10267_c3_g3		0.11	0.12	0.22	0.15	0.15	0.15	0.77	0.76	1.18	------	------	------	------	------	------	------	------	------	------	------	------	------
TRINITY_DN10267_c3_g5	PREDICTED: plant cysteine oxidase 1 [Beta vulgaris subsp. vulgaris])	8.55	9.3	8.26	2.4	3.5	3.59	30.94	24.73	32.8	------	------	K10712	ADO	map00430	Taurine and hypotaurine metabolism)	------	------	gi|75156089|sp|Q8LGJ5.1|PCO2_ARATH;	RecName: Full=Plant cysteine oxidase 2;	PF07847.9	DUF1637	Protein of unknown function (DUF1637)
TRINITY_DN10268_c1_g2	hypothetical protein BVRB_003170 [Beta vulgaris subsp. vulgaris])	59.64	44.25	53.53	28.87	16.72	35.97	7.55	6.82	7.73	GO:0006629;GO:0016020;GO:0016787	BP:lipid metabolic process;CC:membrane;MF:hydrolase activity;	------	------	------	------	------	------	------	------	PF01764.22;PF11187.5	Lipase_3;DUF2974	Lipase (class 3);Protein of unknown function (DUF2974)
TRINITY_DN10270_c0_g1	PREDICTED: putative receptor-like protein kinase At4g00960 isoform X2 [Beta vulgaris subsp. vulgaris])	0.12	0.17	0.29	0.36	0.89	0.49	0.63	0.94	0.31	------	------	K04733	IRAK4	------	------	------	------	gi|75335771|sp|Q9M0X5.1|CRK25_ARATH;	RecName: Full=Cysteine-rich receptor-like protein kinase 25; Short=Cysteine-rich RLK25; Flags: Precursor;	PF00069.22;PF07714.14;PF01657.14;PF01636.20	Pkinase;Pkinase_Tyr;Stress-antifung;APH	Protein kinase domain;Protein tyrosine kinase;Salt stress response/antifungal;Phosphotransferase enzyme family
TRINITY_DN10270_c0_g2	uncharacterized protein LOC110798652 [Spinacia oleracea])	2.43	4.33	3.72	4.27	12.82	11.11	9.19	5.06	7.89	------	------	------	------	------	------	------	------	gi|332278211|sp|Q9LDQ3.3|CRK35_ARATH;	RecName: Full=Putative cysteine-rich receptor-like protein kinase 35; Short=Cysteine-rich RLK35; Flags: Precursor;	PF07714.14;PF00069.22	Pkinase_Tyr;Pkinase	Protein tyrosine kinase;Protein kinase domain
TRINITY_DN10272_c0_g1	uncharacterized protein At2g37660, chloroplastic-like isoform X2 [Chenopodium quinoa])	2.58	2.14	2.7	2.17	1.28	1.81	0.37	0.28	0.53	------	------	------	------	------	------	------	------	------	------	PF13460.3	NAD_binding_10	NAD(P)H-binding
TRINITY_DN10273_c0_g1	ribonuclease 1-like [Chenopodium quinoa])	1.41	0.86	1.28	2.15	2.07	2.88	0.24	0.06	0.69	------	------	K01166	E3.1.27.1	------	------	------	------	gi|1173103|sp|P42813.1|RNS1_ARATH;	RecName: Full=Ribonuclease 1; Flags: Precursor;	PF00445.15	Ribonuclease_T2	Ribonuclease T2 family
TRINITY_DN10274_c0_g1	plasma membrane P450 CYP81B2-2 [Beta vulgaris])	0.2	0.28	0.36	0.64	1.99	2.23	1.71	0.58	1.53	GO:0020037;GO:0005506;GO:0004497;GO:0016705	MF:heme binding;MF:iron ion binding;MF:monooxygenase activity;MF:oxidoreductase activity, acting on paired donors, with incorporation or reduction of molecular oxygen;	------	------	------	------	------	------	gi|5915842|sp|P93147.2|C81E1_GLYEC;	RecName: Full=Isoflavone 2'-hydroxylase; AltName: Full=CYP GE-3; AltName: Full=Cytochrome P450 81E1; AltName: Full=Cytochrome P450 91A4;	PF00067.19	p450	Cytochrome P450
TRINITY_DN10276_c0_g1	uncharacterized protein LOC110718815 [Chenopodium quinoa])	0.08	0.71	1	5.42	12.46	6.74	7.48	5.84	11.34	------	------	------	------	------	------	------	------	------	------	PF04450.9	BSP	Peptidase of plants and bacteria
TRINITY_DN10276_c0_g2	uncharacterized protein LOC110718815 [Chenopodium quinoa])	0	0.16	0.05	0.78	3.24	2.06	2.63	0.74	2.01	------	------	------	------	------	------	------	------	gi|597500953|sp|C0HJG8.1|BSP_BOSSE;	RecName: Full=Basic secretory protease; AltName: Full=Boswellia basic secretory protease; Short=BBSP, partial [Boswellia serrata];	PF04450.9	BSP	Peptidase of plants and bacteria
TRINITY_DN10277_c0_g1		5.02	4.28	4.45	2.62	4.8	2.81	1.7	0.82	1.9	------	------	------	------	------	------	------	------	------	------	------	------	------
TRINITY_DN10277_c1_g1	PREDICTED: cytokinin riboside 5'-monophosphate phosphoribohydrolase LOG4 [Beta vulgaris subsp. vulgaris])	0.94	2.68	2.59	2.57	6.69	7.53	0.86	0.59	0.44	------	------	K06966	K06966	------	------	COG1611	S:Function unknown )	gi|75174117|sp|Q9LFH3.1|LOG4_ARATH;	RecName: Full=Cytokinin riboside 5'-monophosphate phosphoribohydrolase LOG4; AltName: Full=Protein LONELY GUY 4;	PF03641.11	Lysine_decarbox	Possible lysine decarboxylase
TRINITY_DN10279_c1_g1	PREDICTED: probable protein phosphatase 2C 38 isoform X2 [Beta vulgaris subsp. vulgaris])	2.43	3.05	2.81	2.85	4.14	3.33	6.74	4.44	8.38	GO:0046872;GO:0004722;GO:0046872;GO:0004722	MF:metal ion binding;MF:protein serine/threonine phosphatase activity;MF:metal ion binding;MF:protein serine/threonine phosphatase activity;	K01102	PDP	------	------	------	------	gi|75273276|sp|Q9LHJ9.1|P2C38_ARATH;	RecName: Full=Probable protein phosphatase 2C 38; Short=AtPP2C38;	PF00481.18	PP2C	Protein phosphatase 2C
TRINITY_DN10280_c2_g1	PREDICTED: probable transcriptional regulator RABBIT EARS [Beta vulgaris subsp. vulgaris])	2.49	2.66	2.25	0.74	1.12	1.45	0.86	0.86	1.37	GO:0003676	MF:nucleic acid binding;	------	------	------	------	------	------	gi|41688606|sp|Q9LHS9.2|RBE_ARATH;	RecName: Full=Probable transcriptional regulator RABBIT EARS;	PF13912.3;PF13894.3	zf-C2H2_6;zf-C2H2_4	C2H2-type zinc finger;C2H2-type zinc finger
TRINITY_DN10284_c1_g4		0.66	0.9	0.77	1.48	3.52	2.91	1.01	1.09	1.42	------	------	K00615	E2.2.1.1, tktA, tktB	map00030;map00710	Pentose phosphate pathway);Carbon fixation in photosynthetic organisms)	------	------	gi|75140229|sp|Q7SIC9.1|TKTC_MAIZE;	RecName: Full=Transketolase, chloroplastic; Short=TK;	------	------	------
TRINITY_DN10284_c1_g5	probable WRKY transcription factor 71 [Citrus clementina])	2.78	2.15	2.49	4.1	3.58	2.36	1.01	0.44	1.03	GO:0006351;GO:0006351;GO:0005634;GO:0005634;GO:0003700;GO:0043565;GO:0003700;GO:0043565	BP:transcription, DNA-templated;BP:transcription, DNA-templated;CC:nucleus;CC:nucleus;MF:transcription factor activity, sequence-specific DNA binding;MF:sequence-specific DNA binding;MF:transcription factor activity, sequence-specific DNA binding;MF:sequence-specific DNA binding;	------	------	------	------	------	------	gi|29839578|sp|Q8VWJ2.1|WRK28_ARATH;	RecName: Full=Probable WRKY transcription factor 28; AltName: Full=WRKY DNA-binding protein 28;	------	------	------
TRINITY_DN10284_c1_g6	probable WRKY transcription factor 57 [Chenopodium quinoa])	13.7	14.16	13.68	10.1	11.81	12.59	18.14	14.98	17.9	GO:0006351;GO:0005634;GO:0003700;GO:0043565	BP:transcription, DNA-templated;CC:nucleus;MF:transcription factor activity, sequence-specific DNA binding;MF:sequence-specific DNA binding;	------	------	------	------	------	------	gi|29839613|sp|Q9C983.1|WRK57_ARATH;	RecName: Full=Probable WRKY transcription factor 57; AltName: Full=WRKY DNA-binding protein 57;	PF03106.12	WRKY	WRKY DNA -binding domain
TRINITY_DN10287_c1_g6	plasma membrane intrinsic protein [Dianthus caryophyllus])	1.16	2.05	1.84	1.05	3.3	2.3	3.84	4.19	2.94	GO:0016021;GO:0016021;GO:0016021;GO:0015267;GO:0015267;GO:0015267	CC:integral component of membrane;CC:integral component of membrane;CC:integral component of membrane;MF:channel activity;MF:channel activity;MF:channel activity;	K09872	PIP	------	------	------	------	gi|32363271|sp|P93004.2|PIP27_ARATH;	RecName: Full=Aquaporin PIP2-7; AltName: Full=Plasma membrane intrinsic protein 2-7; Short=AtPIP2;7; AltName: Full=Plasma membrane intrinsic protein 3; AltName: Full=Salt stress-induced major intrinsic protein; Contains: RecName: Full=Aquaporin PIP2-7, N-terminally processed;	PF00230.17	MIP	Major intrinsic protein
TRINITY_DN10291_c0_g1	hypothetical protein SOVF_037740 [Spinacia oleracea])	0.27	0.23	0.23	0.33	0.53	0.56	0.41	0.6	0.56	GO:0016021	CC:integral component of membrane;	------	------	------	------	------	------	gi|803374902|sp|B8XCH5.1|QKY_ARATH;	RecName: Full=Protein QUIRKY;	PF00168.27;PF08372.7	C2;PRT_C	C2 domain;Plant phosphoribosyltransferase C-terminal
TRINITY_DN10295_c1_g1	stem-specific protein TSJT1 [Spinacia oleracea])	41.95	42.98	36.13	15.41	19.76	23.5	113.31	108.89	110.4	------	------	------	------	------	------	------	------	------	------	PF12481.5	DUF3700	Aluminium induced protein
TRINITY_DN10300_c1_g2		11.81	11.85	23.22	121.7	200.83	197.08	199.55	39.43	134.32	------	------	------	------	------	------	------	------	------	------	------	------	------
TRINITY_DN10301_c0_g2	PREDICTED: uncharacterized protein LOC104894915 [Beta vulgaris subsp. vulgaris])	6.76	6.19	7.28	15.33	25.75	32.02	11.14	5.49	10.05	------	------	------	------	------	------	------	------	------	------	PF10714.6	LEA_6	Late embryogenesis abundant protein 18
TRINITY_DN10302_c0_g2	probable serine/threonine-protein kinase PBL3 [Chenopodium quinoa])	8.7	11.07	9.04	16.63	27.33	28.09	24.6	18.14	22.77	GO:0005524;GO:0004674	MF:ATP binding;MF:protein serine/threonine kinase activity;	K04733	IRAK4	------	------	COG0515	T:Signal transduction mechanisms )	gi|75318425|sp|O49840.1|APK2B_ARATH;	RecName: Full=Protein kinase 2B, chloroplastic; Flags: Precursor;	PF00069.22;PF07714.14	Pkinase;Pkinase_Tyr	Protein kinase domain;Protein tyrosine kinase
TRINITY_DN10306_c0_g1	anther-specific proline-rich protein APG [Spinacia oleracea])	304.13	328.04	288.01	344.54	650.37	538.93	541.29	373.02	523.23	------	------	------	------	------	------	------	------	------	------	PF15365.3	PNRC	Proline-rich nuclear receptor coactivator
TRINITY_DN10308_c0_g1	PREDICTED: putative germin-like protein 2-1 [Beta vulgaris subsp. vulgaris])	22.67	13.4	17.08	25.96	36.74	49.44	104.5	86.93	104.79	------	------	------	------	------	------	------	------	gi|18202903|sp|Q9FIC8.1|GL116_ARATH;	RecName: Full=Germin-like protein subfamily 1 member 16; Flags: Precursor;	PF00190.19	Cupin_1	Cupin
TRINITY_DN10311_c0_g1	PREDICTED: type-2 histone deacetylase 1 [Beta vulgaris subsp. vulgaris])	27.02	30.94	27.71	27.47	40.01	34.1	90.86	64.96	85.13	------	------	------	------	------	------	------	------	------	------	------	------	------
TRINITY_DN10314_c0_g1	putative disease resistance protein RGA1 [Chenopodium quinoa])	18.16	24.41	23.17	26.37	52.17	41.99	83.12	50.1	69.52	------	------	------	------	------	------	------	------	gi|117949827|sp|Q7XA42.2|RGA1_SOLBU;	RecName: Full=Putative disease resistance protein RGA1; AltName: Full=RGA3-blb;	PF12799.4	LRR_4	Leucine Rich repeats (2 copies)
TRINITY_DN10315_c2_g2	PREDICTED: uncharacterized protein LOC104894913 [Beta vulgaris subsp. vulgaris])	1.5	1.41	1.56	2.46	3.87	3.33	0.92	0.4	0.74	------	------	------	------	------	------	------	------	------	------	PF06235.8	NAD4L	NADH dehydrogenase subunit 4L (NAD4L)
TRINITY_DN10315_c2_g8	uncharacterized protein LOC110687365 [Chenopodium quinoa])	2.86	1.77	2.32	5.25	7.32	10.65	2.55	1.59	2.7	------	------	------	------	------	------	------	------	------	------	PF04520.10	Senescence_reg	Senescence regulator
TRINITY_DN10318_c0_g1	PREDICTED: uncharacterized protein LOC104904038 [Beta vulgaris subsp. vulgaris])	3.15	2.69	2.47	2.8	1.92	2.66	4.44	2.43	4.16	GO:0005634;GO:0003677	CC:nucleus;MF:DNA binding;	------	------	------	------	------	------	gi|75174757|sp|Q9LME6.1|MBD8_ARATH;	RecName: Full=Methyl-CpG-binding domain-containing protein 8; Short=AtMBD8; Short=MBD08; AltName: Full=Methyl-CpG-binding protein MBD8;	PF01429.16	MBD	Methyl-CpG binding domain
TRINITY_DN10319_c1_g11	Plasma membrane ATPase [Glycine soja])	61.15	94.68	79.48	63.35	93.52	93.42	26.43	25.55	34.76	GO:0016021;GO:0005886;GO:0005524;GO:0046872;GO:0008553	CC:integral component of membrane;CC:plasma membrane;MF:ATP binding;MF:metal ion binding;MF:hydrogen-exporting ATPase activity, phosphorylative mechanism;	K01535	PMA1, PMA2	map00190	Oxidative phosphorylation)	------	------	gi|416664|sp|Q03194.1|PMA4_NICPL;	RecName: Full=Plasma membrane ATPase 4; AltName: Full=Proton pump 4;	PF00122.17	E1-E2_ATPase	E1-E2 ATPase
TRINITY_DN10319_c1_g2	PREDICTED: plasma membrane ATPase 4 isoform X1 [Beta vulgaris subsp. vulgaris])	6.48	3.25	3.51	2.81	4.25	2.87	1.36	0.76	1.53	GO:0016021;GO:0005886;GO:0016021;GO:0005886;GO:0005524;GO:0046872;GO:0008553;GO:0005524;GO:0046872;GO:0008553	CC:integral component of membrane;CC:plasma membrane;CC:integral component of membrane;CC:plasma membrane;MF:ATP binding;MF:metal ion binding;MF:hydrogen-exporting ATPase activity, phosphorylative mechanism;MF:ATP binding;MF:metal ion binding;MF:hydrogen-exporting ATPase activity, phosphorylative mechanism;	K01535	PMA1, PMA2	map00190	Oxidative phosphorylation)	------	------	gi|416664|sp|Q03194.1|PMA4_NICPL;	RecName: Full=Plasma membrane ATPase 4; AltName: Full=Proton pump 4;	PF00122.17;PF00702.23;PF00690.23;PF08282.9;PF13246.3	E1-E2_ATPase;Hydrolase;Cation_ATPase_N;Hydrolase_3;Cation_ATPase	E1-E2 ATPase;haloacid dehalogenase-like hydrolase;Cation transporter/ATPase, N-terminus;haloacid dehalogenase-like hydrolase;Cation transport ATPase (P-type)
TRINITY_DN10321_c0_g1	PREDICTED: probable LRR receptor-like serine/threonine-protein kinase At3g47570 [Beta vulgaris subsp. vulgaris])	22.8	25.4	16.59	27.34	41.15	40.35	51.53	56.06	78.06	GO:0016021;GO:0016021;GO:0005524;GO:0004674;GO:0005524;GO:0004672	CC:integral component of membrane;CC:integral component of membrane;MF:ATP binding;MF:protein serine/threonine kinase activity;MF:ATP binding;MF:protein kinase activity;	------	------	------	------	------	------	gi|263419078|sp|C0LGT6.1|EFR_ARATH;	RecName: Full=LRR receptor-like serine/threonine-protein kinase EFR; AltName: Full=Elongation factor Tu receptor; Short=EF-Tu receptor; Flags: Precursor;	PF13855.3;PF12799.4;PF00560.30;PF13516.3	LRR_8;LRR_4;LRR_1;LRR_6	Leucine rich repeat;Leucine Rich repeats (2 copies);Leucine Rich Repeat;Leucine Rich repeat
TRINITY_DN10322_c0_g1	PREDICTED: F-box/kelch-repeat protein At1g80440 [Beta vulgaris subsp. vulgaris])	15.01	19.36	17.18	8.24	6.48	4.65	20.14	6.67	21.4	GO:0043161;GO:0030162;GO:0005737;GO:0019005;GO:0031625	BP:proteasome-mediated ubiquitin-dependent protein catabolic process;BP:regulation of proteolysis;CC:cytoplasm;CC:SCF ubiquitin ligase complex;MF:ubiquitin protein ligase binding;	------	------	------	------	------	------	gi|75174819|sp|Q9LMR5.1|FK126_ARATH;	RecName: Full=F-box/kelch-repeat protein At1g15670;	PF13964.3;PF01344.22;PF07646.12;PF13418.3;PF00646.30	Kelch_6;Kelch_1;Kelch_2;Kelch_4;F-box	Kelch motif;Kelch motif;Kelch motif;Galactose oxidase, central domain;F-box domain
TRINITY_DN10324_c0_g1	fasciclin-like arabinogalactan protein 16 [Chenopodium quinoa])	0.63	0.62	0.52	1.14	2.07	1.6	4.06	0.97	2.42	------	------	------	------	------	------	------	------	gi|75158667|sp|Q8RWC5.1|FLA16_ARATH;	RecName: Full=Fasciclin-like arabinogalactan protein 16; Flags: Precursor;	PF02469.19	Fasciclin	Fasciclin domain
TRINITY_DN10326_c0_g1	potassium channel KAT1-like [Spinacia oleracea])	0.2	0.12	0.1	0.27	0.67	1.23	0.71	0.19	0.57	------	------	------	------	------	------	------	------	gi|44888080|sp|Q39128.2|KAT1_ARATH;	RecName: Full=Potassium channel KAT1;	PF00520.28;PF11834.5;PF00027.26;PF07885.13	Ion_trans;KHA;cNMP_binding;Ion_trans_2	Ion transport protein;KHA, dimerisation domain of potassium ion channel;Cyclic nucleotide-binding domain;Ion channel
TRINITY_DN10326_c0_g2	potassium channel KAT1-like [Spinacia oleracea])	0.39	0.05	0.28	1.32	1.56	0.79	0.77	0.74	1.78	GO:0016021;GO:0005249	CC:integral component of membrane;MF:voltage-gated potassium channel activity;	------	------	------	------	------	------	gi|44888080|sp|Q39128.2|KAT1_ARATH;	RecName: Full=Potassium channel KAT1;	PF00520.28;PF11834.5;PF00027.26;PF07885.13	Ion_trans;KHA;cNMP_binding;Ion_trans_2	Ion transport protein;KHA, dimerisation domain of potassium ion channel;Cyclic nucleotide-binding domain;Ion channel
TRINITY_DN10328_c3_g2	PREDICTED: benzyl alcohol O-benzoyltransferase [Solanum pennellii])	1.05	0.91	1.02	1.31	2.49	3.14	0.68	0.34	0.41	------	------	K19861	BEBT, AMAT	------	------	------	------	gi|75150383|sp|Q8GT20.1|BEBT_TOBAC;	RecName: Full=Benzyl alcohol O-benzoyltransferase; AltName: Full=Benzoyl coenzyme A:benzyl alcohol benzoyl transferase;	PF02458.12	Transferase	Transferase family
TRINITY_DN10328_c3_g4	benzyl alcohol O-benzoyltransferase-like [Cucurbita moschata])	28.32	37.4	42.31	46.78	96.99	93.66	57.18	25.68	43.61	------	------	K19861	BEBT, AMAT	------	------	------	------	gi|75150383|sp|Q8GT20.1|BEBT_TOBAC;	RecName: Full=Benzyl alcohol O-benzoyltransferase; AltName: Full=Benzoyl coenzyme A:benzyl alcohol benzoyl transferase;	PF02458.12	Transferase	Transferase family
TRINITY_DN10329_c0_g1	uncharacterized protein LOC110795331 [Spinacia oleracea])	0.05	0.08	0.05	0.22	0.66	0.28	0.02	0.03	0.08	------	------	K04733	IRAK4	------	------	------	------	------	------	PF14111.3	DUF4283	Domain of unknown function (DUF4283)
TRINITY_DN10329_c0_g9	xyloglucan galactosyltransferase XLT2-like [Chenopodium quinoa])	4.37	4.74	4.56	11.46	12.56	12.62	4.92	2.77	4.47	GO:0006486;GO:0009969;GO:0006486;GO:0005794;GO:0008378;GO:0016757	BP:protein glycosylation;BP:xyloglucan biosynthetic process;BP:protein glycosylation;CC:Golgi apparatus;MF:galactosyltransferase activity;MF:transferase activity, transferring glycosyl groups;	------	------	------	------	------	------	gi|1018737198|sp|F4K6F1.1|GT18_ARATH;	RecName: Full=Xyloglucan galactosyltransferase XLT2; AltName: Full=Glycosyltransferase 18; Short=AtGT18; AltName: Full=Protein XYLOGLUCAN L-SIDE CHAIN GALACTOSYLTRANSFERASE POSITION 2;	PF03016.12	Exostosin	Exostosin family
TRINITY_DN10331_c3_g2	PREDICTED: GDSL esterase/lipase At4g10955 [Beta vulgaris subsp. vulgaris])	18.95	19.69	16.73	25.59	42.62	35.81	24.31	16.45	32.12	------	------	------	------	------	------	------	------	gi|75116713|sp|Q680C0.1|GDL62_ARATH;	RecName: Full=GDSL esterase/lipase At4g10955;	PF01764.22	Lipase_3	Lipase (class 3)
TRINITY_DN10334_c0_g11		0.85	0.9	0.64	1.07	1.56	0.95	2.13	1.56	3.24	------	------	------	------	------	------	------	------	------	------	------	------	------
TRINITY_DN10335_c1_g10		4.79	7.64	6.99	20.04	38.39	24.83	14.39	4.79	10.22	------	------	------	------	------	------	------	------	------	------	------	------	------
TRINITY_DN10341_c3_g1	uncharacterized protein LOC110790035 [Spinacia oleracea])	1.21	1.54	1.24	0.68	0.64	0.64	0.33	0.24	0.39	------	------	------	------	------	------	------	------	------	------	PF00078.24	RVT_1	Reverse transcriptase (RNA-dependent DNA polymerase)
TRINITY_DN10341_c3_g6		2.72	2.24	2.89	2.45	3.08	2.59	4.78	2.71	4.93	------	------	------	------	------	------	------	------	------	------	------	------	------
TRINITY_DN10351_c1_g2	PREDICTED: uncharacterized protein LOC104903636 [Beta vulgaris subsp. vulgaris])	1.71	2.01	1.78	3.34	2.92	3.17	0.99	0.52	1.17	------	------	------	------	------	------	------	------	gi|122218900|sp|Q494Q1.1|U76E3_ARATH;	RecName: Full=UDP-glycosyltransferase 76E3;	PF02469.19	Fasciclin	Fasciclin domain
TRINITY_DN10352_c0_g2	hypothetical protein DCAR_011014 [Daucus carota subsp. sativus])	2.27	4.89	4.39	1.3	0.63	0.2	0.09	0.16	0.1	GO:0016787;GO:0008146;GO:0016787	MF:hydrolase activity;MF:sulfotransferase activity;MF:hydrolase activity;	------	------	------	------	------	------	------	------	------	------	------
TRINITY_DN10353_c0_g1	putative cation transporter [Patellifolia procumbens])	17.09	29.78	21.23	48.31	81.65	67.06	43.99	32.75	48.71	GO:0006751;GO:0003839	BP:glutathione catabolic process;MF:gamma-glutamylcyclotransferase activity;	------	------	------	------	------	------	gi|75147168|sp|Q84MC1.1|GCT22_ARATH;	RecName: Full=Gamma-glutamylcyclotransferase 2-2; Short=AtGGCT2;2; AltName: Full=Gamma-glutamyl cyclotransferase 2;2;	PF04752.9	ChaC	ChaC-like protein
TRINITY_DN10354_c0_g1	Cytochrome P450 71A26 [Glycine soja])	1.5	2.2	1.27	1.57	0.46	0.6	0.08	0.1	0.12	GO:0044550;GO:0016021;GO:0016020;GO:0020037;GO:0005506;GO:0004497;GO:0016705;GO:0020037;GO:0005506;GO:0016709;GO:0020037;GO:0005506;GO:0004497;GO:0016705	BP:secondary metabolite biosynthetic process;CC:integral component of membrane;CC:membrane;MF:heme binding;MF:iron ion binding;MF:monooxygenase activity;MF:oxidoreductase activity, acting on paired donors, with incorporation or reduction of molecular oxygen;MF:heme binding;MF:iron ion binding;MF:oxidoreductase activity, acting on paired donors, with incorporation or reduction of molecular oxygen,…	K00512	CYP17A	------	------	------	------	gi|5915815|sp|Q42716.1|C71A8_MENPI;	RecName: Full=Cytochrome P450 71A8 [Mentha x piperita];	PF00067.19	p450	Cytochrome P450
TRINITY_DN10360_c2_g1		0.08	0.53	0.12	0.08	0.13	0.03	0.43	0.73	0.65	------	------	------	------	------	------	------	------	------	------	------	------	------
TRINITY_DN10360_c2_g2		0.16	0.2	0.13	0.05	0.07	0.03	0.33	0.38	0.42	------	------	------	------	------	------	------	------	------	------	------	------	------
TRINITY_DN10360_c3_g2	PREDICTED: uncharacterized protein LOC105967929 [Erythranthe guttata])	0.51	0.17	0.31	27.55	59.7	41.34	34.78	12.78	37.23	GO:0015074;GO:0003676	BP:DNA integration;MF:nucleic acid binding;	------	------	------	------	------	------	------	------	------	------	------
TRINITY_DN10360_c3_g3	hypothetical protein CISIN_1g014064mg [Citrus sinensis])	14.21	10.32	18.54	38.93	60.38	52.91	40.47	21.24	57.4	------	------	------	------	------	------	------	------	------	------	------	------	------
TRINITY_DN10361_c3_g2	piRNA biogenesis protein EXD1-like isoform X2 [Chenopodium quinoa])	2.43	1.8	2.11	2.22	2.31	2.16	1.06	0.53	0.78	GO:0008408;GO:0003723	MF:3'-5' exonuclease activity;MF:RNA binding;	K18740	EXD1, EGL	------	------	------	------	gi|317373564|sp|Q8NHP7.4|EXD1_HUMAN;	RecName: Full=piRNA biogenesis protein EXD1; AltName: Full=Exonuclease 3'-5' domain-containing protein 1; AltName: Full=Exonuclease 3'-5' domain-like-containing protein 1; AltName: Full=Inactive exonuclease EXD1;	PF01612.17;PF00013.26;PF07650.14	DNA_pol_A_exo1;KH_1;KH_2	3'-5' exonuclease;KH domain;KH domain
TRINITY_DN10363_c0_g1	dolichol kinase EVAN-like [Chenopodium quinoa])	9.59	9.21	9.3	6.09	6.18	6.24	18.17	17.74	22.24	GO:0043048;GO:0009555;GO:0010483;GO:0006486;GO:0030176;GO:0004168	BP:dolichyl monophosphate biosynthetic process;BP:pollen development;BP:pollen tube reception;BP:protein glycosylation;CC:integral component of endoplasmic reticulum membrane;MF:dolichol kinase activity;	K00902	E2.7.1.108	map00510	N-Glycan biosynthesis)	------	------	gi|928589261|sp|F4J4C8.1|EVN_ARATH;	RecName: Full=Dolichol kinase EVAN;	------	------	------
TRINITY_DN10364_c1_g3	cyclin-D1-1 isoform X1 [Spinacia oleracea])	1.04	1.65	1.66	1.81	2.67	3.53	4.09	2.67	3.46	GO:0005634;GO:0005634	CC:nucleus;CC:nucleus;	K18810	CYCD1_2_4	------	------	------	------	gi|59802916|sp|P42751.3|CCD11_ARATH;	RecName: Full=Cyclin-D1-1; AltName: Full=Cyclin-delta-1; Short=Cyclin-d1; AltName: Full=G1/S-specific cyclin-D1-1; Short=CycD1;1;	PF00134.20	Cyclin_N	Cyclin, N-terminal domain
TRINITY_DN10367_c2_g1	peroxidase 12-like [Spinacia oleracea])	0.58	2.15	1.94	19.68	57.56	41.01	28.14	31.75	51.69	------	------	K00430	E1.11.1.7	map00940	Phenylpropanoid biosynthesis)	------	------	gi|25453205|sp|Q96520.1|PER12_ARATH;	RecName: Full=Peroxidase 12; Short=Atperox P12; AltName: Full=ATP4a; AltName: Full=PRXR6; Flags: Precursor;	PF00141.20	peroxidase	Peroxidase
TRINITY_DN10367_c5_g1		0.31	0.38	0.31	0.1	0.09	0.11	0.09	0.16	0.16	------	------	------	------	------	------	------	------	------	------	------	------	------
TRINITY_DN10372_c0_g2	serine carboxypeptidase-like 51 [Chenopodium quinoa])	2.82	4.29	3.88	4.58	8.08	6.67	7.32	5.08	7.51	GO:0004185	MF:serine-type carboxypeptidase activity;	K09646	SCPEP1	------	------	------	------	gi|125987784|sp|Q67Y83.2|SCP51_ARATH;	RecName: Full=Serine carboxypeptidase-like 51; Flags: Precursor;	PF00450.19	Peptidase_S10	Serine carboxypeptidase
TRINITY_DN10373_c0_g1	PREDICTED: protein ECERIFERUM 26-like [Beta vulgaris subsp. vulgaris])	0.11	0	0.12	0.71	1.26	1.52	0.64	0.42	0.99	GO:0016747;GO:0016747	MF:transferase activity, transferring acyl groups other than amino-acyl groups;MF:transferase activity, transferring acyl groups other than amino-acyl groups;	------	------	------	------	------	------	gi|75337728|sp|Q9SVM9.1|CER26_ARATH;	RecName: Full=Protein ECERIFERUM 26; AltName: Full=CER2-like protein 1; Short=CER2-like1;	PF02458.12	Transferase	Transferase family
TRINITY_DN10374_c0_g1	chaperone protein dnaJ 72-like isoform X2 [Chenopodium quinoa])	3.74	4.28	3.46	3.7	3.08	3.19	1.94	1.32	1.47	------	------	------	------	------	------	------	------	gi|122242609|sp|Q0WTI8.1|DNJ72_ARATH;	RecName: Full=Chaperone protein dnaJ 72; Short=AtDjC72; Short=AtJ72;	PF00226.28	DnaJ	DnaJ domain
TRINITY_DN10377_c0_g4	abscisic acid receptor PYL12-like [Spinacia oleracea])	0.08	0.04	0.08	0.08	0.05	0.05	0.81	0.73	0.93	------	------	K14496	PYL	map04016;map04075	MAPK signaling pathway - plant);Plant hormone signal transduction)	------	------	gi|75170957|sp|Q9FJ49.1|PYL12_ARATH;	RecName: Full=Abscisic acid receptor PYL12; AltName: Full=PYR1-like protein 12; AltName: Full=Regulatory components of ABA receptor 6;	PF10604.6	Polyketide_cyc2	Polyketide cyclase / dehydrase and lipid transport
TRINITY_DN10377_c0_g7	uncharacterized protein LOC110783908 [Spinacia oleracea])	0.26	0.28	0.69	1.58	3.05	0.78	0.33	0.23	0.4	------	------	------	------	------	------	------	------	------	------	PF04654.9	DUF599	Protein of unknown function, DUF599
TRINITY_DN10380_c3_g1	probable serine/threonine-protein kinase PBL19 [Spinacia oleracea])	8.46	11.55	10.36	16.11	37.26	31.77	28.96	16.91	25.6	GO:0005524;GO:0004672;GO:0005524;GO:0004672	MF:ATP binding;MF:protein kinase activity;MF:ATP binding;MF:protein kinase activity;	------	------	------	------	COG0515	T:Signal transduction mechanisms )	gi|75335460|sp|Q9LTC0.1|Y5707_ARATH;	RecName: Full=Probable receptor-like protein kinase At5g47070;	PF00069.22;PF07714.14	Pkinase;Pkinase_Tyr	Protein kinase domain;Protein tyrosine kinase
TRINITY_DN10383_c0_g1		0.1	0.04	0.09	2.18	4.99	13.7	4.95	11.57	11.25	------	------	------	------	------	------	------	------	------	------	------	------	------
TRINITY_DN10383_c0_g5	uncharacterized protein LOC110795331 [Spinacia oleracea])	1.29	1.45	1.28	1.18	0.94	1.04	0.39	0.3	0.54	------	------	------	------	------	------	------	------	------	------	PF14111.3;PF13966.3;PF14392.3	DUF4283;zf-RVT;zf-CCHC_4	Domain of unknown function (DUF4283);zinc-binding in reverse transcriptase;Zinc knuckle
TRINITY_DN10383_c0_g7	protein NETWORKED 4B-like [Chenopodium quinoa])	0.61	0.54	0.56	0.44	0.69	0.95	1.37	0.79	1.39	GO:0003779	MF:actin binding;	------	------	------	------	------	------	gi|75115369|sp|Q66GR8.1|NET3A_ARATH;	RecName: Full=Protein NETWORKED 3A;	PF07765.9	KIP1	KIP1-like protein
TRINITY_DN10386_c0_g1	LRR receptor-like serine/threonine-protein kinase FLS2 [Spinacia oleracea])	0.67	0.35	0.48	3.42	7.41	9.26	10.76	2.69	12.25	------	------	K13466	EIX1_2	map04626	Plant-pathogen interaction)	------	------	gi|75262640|sp|Q9FL28.1|FLS2_ARATH;	RecName: Full=LRR receptor-like serine/threonine-protein kinase FLS2; AltName: Full=Protein FLAGELLIN-SENSING 2; AltName: Full=Protein FLAGELLIN-SENSITIVE 2; Flags: Precursor;	PF08263.9;PF13855.3	LRRNT_2;LRR_8	Leucine rich repeat N-terminal domain;Leucine rich repeat
TRINITY_DN10386_c0_g3	LRR receptor-like serine/threonine-protein kinase FLS2 [Chenopodium quinoa])	0.8	0.55	0.77	5.62	11.73	12.04	17.51	5.58	14.86	GO:0016021	CC:integral component of membrane;	------	------	------	------	------	------	gi|75335722|sp|Q9LZV7.1|PXC2_ARATH;	RecName: Full=Leucine-rich repeat receptor-like protein kinase PXC2; AltName: Full=Protein PXY/TDR-CORRELATED 2; Flags: Precursor;	PF13855.3;PF12799.4	LRR_8;LRR_4	Leucine rich repeat;Leucine Rich repeats (2 copies)
TRINITY_DN10389_c2_g1	patellin-3-like [Spinacia oleracea])	145.82	168.76	145.75	94.21	75.93	82.05	193.22	167.51	174.49	------	------	------	------	------	------	------	------	gi|78099065|sp|Q56WK6.2|PATL1_ARATH;	RecName: Full=Patellin-1;	------	------	------
TRINITY_DN10394_c0_g1	hypothetical protein BVRB_6g143590 isoform A [Beta vulgaris subsp. vulgaris])	0.96	1.85	1	0.61	0.51	0.22	0.15	0.13	0.11	------	------	K09519	DNAJB13	------	------	------	------	gi|48474372|sp|Q80Y75.1|DJB13_MOUSE;	RecName: Full=DnaJ homolog subfamily B member 13; AltName: Full=Testis and spermatogenesis cell-related protein 6; AltName: Full=Testis spermatocyte apoptosis-related gene 6 protein; AltName: Full=Testis spermatogenesis apoptosis-related gene 3 protein; AltName: Full=Testis spermatogenesis apoptosis-related gene 6 protein;	PF01556.15	DnaJ_C	DnaJ C terminal domain
TRINITY_DN10394_c2_g3	hypothetical protein BVRB_9g223340 [Beta vulgaris subsp. vulgaris])	0.49	0.19	0.41	1.04	0.32	0.15	0.68	1.89	1.03	------	------	------	------	------	------	------	------	gi|75206916|sp|Q9SND9.1|Y3028_ARATH;	RecName: Full=Uncharacterized acetyltransferase At3g50280;	PF02458.12	Transferase	Transferase family
TRINITY_DN10401_c2_g2	cellulose synthase A catalytic subunit 6 [UDP-forming]-like [Chenopodium quinoa])	37.45	39.2	38.31	60.35	51.09	49.52	86.12	58.77	80.07	------	------	K10999	CESA	------	------	------	------	gi|73917717|sp|Q9SJ22.1|CESA9_ARATH;	RecName: Full=Probable cellulose synthase A catalytic subunit 9 [UDP-forming]; Short=AtCesA9;	PF03552.11;PF13632.3	Cellulose_synt;Glyco_trans_2_3	Cellulose synthase;Glycosyl transferase family group 2
TRINITY_DN10402_c0_g11		0	0	0	0.62	1.75	1.88	1.21	0.23	0.83	------	------	------	------	------	------	------	------	------	------	------	------	------
TRINITY_DN10403_c1_g5	RecName: Full=Glyceraldehyde-3-phosphate dehydrogenase, cytosolic)	1582.12	1748.24	1519.72	981.59	1075.18	1040.67	1606.25	1394.23	1756.27	GO:0006006;GO:0006096;GO:0006006;GO:0006006;GO:0006096;GO:0006006;GO:0005737;GO:0004365;GO:0051287;GO:0050661;GO:0051287;GO:0050661;GO:0016620;GO:0004365;GO:0051287;GO:0050661;GO:0051287;GO:0050661;GO:0016620	BP:glucose metabolic process;BP:glycolytic process;BP:glucose metabolic process;BP:glucose metabolic process;BP:glycolytic process;BP:glucose metabolic process;CC:cytoplasm;MF:glyceraldehyde-3-phosphate dehydrogenas;MF:NAD binding;MF:NADP binding;MF:NAD binding;MF:NADP binding;MF:oxidoreductase activity, acting on the aldehyde or oxo group of donors, NAD or NADP as acceptor;MF:glyceraldehyde-3-ph…	K00134	GAPDH, gapA	map00010;map00710	Glycolysis / Gluconeogenesis);Carbon fixation in photosynthetic organisms)	COG0057	G:Carbohydrate transport and metabolism )	gi|462137|sp|P34921.1|G3PC_DIACA;	RecName: Full=Glyceraldehyde-3-phosphate dehydrogenase, cytosolic;	PF00044.21;PF02800.17	Gp_dh_N;Gp_dh_C	Glyceraldehyde 3-phosphate dehydrogenase, NAD binding domain;Glyceraldehyde 3-phosphate dehydrogenase, C-terminal domain
TRINITY_DN10407_c0_g1	kinesin-like protein KIN-14P [Chenopodium quinoa])	0.24	0.46	0.88	0.91	1.93	2.63	2.57	3.54	3.08	GO:0007018;GO:0005524;GO:0008017;GO:0003777	BP:microtubule-based movement;MF:ATP binding;MF:microtubule binding;MF:microtubule motor activity;	K10406	KIFC2_3	------	------	------	------	gi|635552620|sp|Q8W1Y3.2|KP1_ARATH;	RecName: Full=Kinesin KP1; AltName: Full=Kinesin-like protein 1; Short=AtKP1;	PF00225.20;PF16796.2	Kinesin;Microtub_bd	Kinesin motor domain;Microtubule binding
TRINITY_DN10409_c0_g2	hypothetical protein RFI_15712 [Reticulomyxa filosa])	0.06	0.03	0.03	0.93	2.62	1.72	0	0.03	0	GO:0005524;GO:0005524	MF:ATP binding;MF:ATP binding;	K05692;K10355	ACTB_G1;ACTF	map04145	Phagosome)	COG5277	Z:Cytoskeleton )	gi|5902733|sp|O65315.1|ACT_COLSC;	RecName: Full=Actin;	PF00022.16	Actin	Actin
TRINITY_DN10409_c0_g3	actin, partial [Reticulomyxa filosa])	0	0	0	1.51	1.72	0.71	0	0	0.22	GO:0005524;GO:0005524	MF:ATP binding;MF:ATP binding;	K05692	ACTB_G1	map04145	Phagosome)	COG5277	Z:Cytoskeleton )	gi|1703114|sp|P53471.1|ACT2_SCHMA;	RecName: Full=Actin-2;	PF00022.16	Actin	Actin
TRINITY_DN10410_c1_g4	PREDICTED: protein CHLOROPLAST IMPORT APPARATUS 2 isoform X1 [Beta vulgaris subsp. vulgaris])	3.07	2.13	2.35	1.13	1.72	1.89	1.68	0.49	1.44	------	------	------	------	------	------	------	------	gi|75180536|sp|Q9LU68.1|CIA2_ARATH;	RecName: Full=Protein CHLOROPLAST IMPORT APPARATUS 2; Flags: Precursor;	PF06203.11	CCT	CCT motif
TRINITY_DN10410_c1_g8	LOW QUALITY PROTEIN: nucleolin 2-like [Chenopodium quinoa])	1.33	1.4	1.39	2.72	3.11	3.34	1.77	1.51	2.69	GO:0003723;GO:0008270	MF:RNA binding;MF:zinc ion binding;	K11294	NCL, NSR1	------	------	------	------	gi|75327488|sp|Q7XTT4.2|NUCL2_ORYSJ;	RecName: Full=Nucleolin 2; AltName: Full=Protein NUCLEOLIN LIKE 2;	PF00076.19;PF00098.20;PF14605.3;PF16367.2	RRM_1;zf-CCHC;Nup35_RRM_2;RRM_7	RNA recognition motif. (a.k.a. RRM, RBD, or RNP domain);Zinc knuckle;Nup53/35/40-type RNA recognition motif;RNA recognition motif
TRINITY_DN10413_c1_g1		0.99	0.86	1.01	0.77	1.74	2.24	2.29	0.99	1.96	------	------	------	------	------	------	------	------	------	------	------	------	------
TRINITY_DN10418_c0_g6	caffeine synthase 1-like [Chenopodium quinoa])	4.9	6.94	6.06	1.05	0.75	0.71	2.35	2.28	2.75	------	------	K08241	E2.1.1.141	map00592	alpha-Linolenic acid metabolism)	------	------	gi|75117021|sp|Q68CM3.1|TCS2_CAMSI;	RecName: Full=Probable caffeine synthase 2 [Camellia sinensis];	PF03492.12	Methyltransf_7	SAM dependent carboxyl methyltransferase
TRINITY_DN10418_c0_g8		1.77	2.19	1.67	5.03	5.59	4.97	2.75	1.04	2.36	------	------	------	------	------	------	------	------	------	------	------	------	------
TRINITY_DN10423_c2_g1		2.25	2.24	2.14	2.67	2.55	2.52	0.14	0.38	0.3	------	------	------	------	------	------	------	------	------	------	------	------	------
TRINITY_DN10423_c3_g1		1.54	0	0.49	5.99	33.85	39.43	15.4	0.52	25.23	------	------	------	------	------	------	------	------	------	------	------	------	------
TRINITY_DN10423_c4_g1	transcription factor bHLH30-like [Chenopodium quinoa])	1.27	2	1.77	1.41	3.77	4.57	1.04	0.68	0.39	GO:0046983	MF:protein dimerization activity;	------	------	------	------	------	------	gi|75278862|sp|O80674.1|BH106_ARATH;	RecName: Full=Transcription factor bHLH106; AltName: Full=Basic helix-loop-helix protein 106; Short=AtbHLH106; Short=bHLH 106; AltName: Full=Transcription factor EN 56; AltName: Full=bHLH transcription factor bHLH106;	------	------	------
TRINITY_DN10424_c0_g1	PREDICTED: trypsin inhibitor 2-like [Beta vulgaris subsp. vulgaris])	89904.2	89719.4	89815.3	71610.8	48369.1	45664.7	95154.1	157091	98593.2	------	------	------	------	------	------	------	------	gi|613503902|sp|P83036.2|ITRY_LEULE;	RecName: Full=Trypsin inhibitor; Short=LTI; Short=LlTI; AltName: Full=Kunitz-type trypsin inhibitor LlTI; Contains: RecName: Full=Trypsin inhibitor alpha chain; Contains: RecName: Full=Trypsin inhibitor beta chain [Leucaena leucocephala];	PF00197.15	Kunitz_legume	Trypsin and protease inhibitor
TRINITY_DN10425_c0_g2	hypothetical protein TSUD_337370, partial [Trifolium subterraneum])	0.69	0.58	0.81	1.63	4.12	4.33	3.57	1.51	2.02	GO:0006351;GO:0006351;GO:0005634;GO:0005634;GO:0003700;GO:0043565;GO:0003700;GO:0043565	BP:transcription, DNA-templated;BP:transcription, DNA-templated;CC:nucleus;CC:nucleus;MF:transcription factor activity, sequence-specific DNA binding;MF:sequence-specific DNA binding;MF:transcription factor activity, sequence-specific DNA binding;MF:sequence-specific DNA binding;	------	------	------	------	------	------	gi|29839696|sp|Q9ZUU0.2|WRK44_ARATH;	RecName: Full=WRKY transcription factor 44; AltName: Full=Protein TRANSPARENT TESTA GLABRA 2; AltName: Full=WRKY DNA-binding protein 44;	PF03106.12	WRKY	WRKY DNA -binding domain
TRINITY_DN10428_c2_g1	gamma-glutamyltranspeptidase 3-like [Chenopodium quinoa])	36.85	19.71	25.03	14.45	6.24	4.54	5.59	4.65	4.89	GO:0006751;GO:0016021;GO:0036374	BP:glutathione catabolic process;CC:integral component of membrane;MF:glutathione hydrolase activity;	K18592	GGT1_5, CD224	map00460;map00590;map00480;map00430	Cyanoamino acid metabolism);Arachidonic acid metabolism);Glutathione metabolism);Taurine and hypotaurine metabolism)	------	------	gi|75181457|sp|Q9M0G0.1|GAGT3_ARATH;	RecName: Full=Gamma-glutamyltranspeptidase 3; AltName: Full=Gamma-glutamyltransferase 3; AltName: Full=Gamma-glutamyltranspeptidase 4; AltName: Full=Glutathione hydrolase 3;	PF01019.18	G_glu_transpept	Gamma-glutamyltranspeptidase
TRINITY_DN10428_c2_g2	glutathione hydrolase 3 [Populus trichocarpa])	3.11	2.88	2.01	2.57	1.65	1.74	0.7	0.42	1.35	GO:0006751;GO:0006751;GO:0006751;GO:0036374;GO:0036374;GO:0036374	BP:glutathione catabolic process;BP:glutathione catabolic process;BP:glutathione catabolic process;MF:glutathione hydrolase activity;MF:glutathione hydrolase activity;MF:glutathione hydrolase activity;	K18592	GGT1_5, CD224	map00460;map00590;map00480;map00430	Cyanoamino acid metabolism);Arachidonic acid metabolism);Glutathione metabolism);Taurine and hypotaurine metabolism)	------	------	gi|75181457|sp|Q9M0G0.1|GAGT3_ARATH;	RecName: Full=Gamma-glutamyltranspeptidase 3; AltName: Full=Gamma-glutamyltransferase 3; AltName: Full=Gamma-glutamyltranspeptidase 4; AltName: Full=Glutathione hydrolase 3;	PF01019.18	G_glu_transpept	Gamma-glutamyltranspeptidase
TRINITY_DN10428_c3_g6		0	0	0	0.51	0.82	1.93	1.24	1.08	1.83	------	------	------	------	------	------	------	------	------	------	------	------	------
TRINITY_DN10429_c1_g3		2.44	2.68	2.97	1.81	1.22	0.88	2.66	2.57	2.14	------	------	------	------	------	------	------	------	------	------	------	------	------
TRINITY_DN10430_c2_g1	PREDICTED: UPF0496 protein 1 [Beta vulgaris subsp. vulgaris])	0.8	0.7	0.83	1.92	2.06	1.61	1.26	1.08	1.26	------	------	------	------	------	------	------	------	gi|122247414|sp|Q10QE9.1|U496A_ORYSJ;	RecName: Full=UPF0496 protein 1 >gi|158706402|sp|A2XDK8.1|U496A_ORYSI RecName: Full=UPF0496 protein 1;	PF05055.9;PF05633.8	DUF677;DUF793	Protein of unknown function (DUF677);Protein of unknown function (DUF793)
TRINITY_DN10430_c3_g2	PREDICTED: glyceraldehyde-3-phosphate dehydrogenase B, chloroplastic [Beta vulgaris subsp. vulgaris])	2.57	1.55	2.03	2.6	4.37	4.65	4.04	1.64	4.47	GO:0006006;GO:0019253;GO:0009507;GO:0047100;GO:0051287;GO:0050661	BP:glucose metabolic process;BP:reductive pentose-phosphate cycle;CC:chloroplast;MF:glyceraldehyde-3-phosphate dehydrogenas;MF:NAD binding;MF:NADP binding;	K05298	GAPA	map00710	Carbon fixation in photosynthetic organisms)	COG0057	G:Carbohydrate transport and metabolism )	gi|120664|sp|P12860.1|G3PB_SPIOL;	RecName: Full=Glyceraldehyde-3-phosphate dehydrogenase B, chloroplastic; AltName: Full=NADP-dependent glyceraldehydephosphate dehydrogenase subunit B; Flags: Precursor;	PF02800.17;PF00044.21;PF02672.12	Gp_dh_C;Gp_dh_N;CP12	Glyceraldehyde 3-phosphate dehydrogenase, C-terminal domain;Glyceraldehyde 3-phosphate dehydrogenase, NAD binding domain;CP12 domain
TRINITY_DN10433_c0_g1		21.95	24.18	22.72	16.65	21.12	21.4	31.31	26.17	33.04	------	------	------	------	------	------	------	------	------	------	------	------	------
TRINITY_DN10434_c0_g1	uncharacterized protein LOC110700312 [Chenopodium quinoa])	3.32	2.25	2.91	2.48	2.75	2.82	3.61	5.28	4.58	------	------	------	------	------	------	------	------	gi|75077802|sp|O64131.1|YOQW_BPSPB;	RecName: Full=Putative SOS response-associated peptidase yoqW >gi|81342032|sp|O31916.1|YOQW_BACSU RecName: Full=Putative SOS response-associated peptidase YoqW;	PF02586.11	SRAP	SOS response associated peptidase (SRAP)
TRINITY_DN10435_c1_g2		8.97	7.35	7.15	5.96	1.96	2.6	2.05	3.52	2.54	------	------	------	------	------	------	------	------	------	------	------	------	------
TRINITY_DN10435_c3_g3		0.03	0.03	0.06	0.07	0.43	0.2	0.48	0.23	0.28	------	------	------	------	------	------	------	------	------	------	------	------	------
TRINITY_DN10436_c1_g2	post-GPI attachment to proteins factor 3-like [Chenopodium quinoa])	4.79	5.28	5.03	3.4	3.75	4.35	5.96	5.13	5.32	GO:0016021;GO:0016021	CC:integral component of membrane;CC:integral component of membrane;	------	------	------	------	------	------	gi|123906249|sp|Q0VFE3.1|PGAP3_XENTR;	RecName: Full=Post-GPI attachment to proteins factor 3; AltName: Full=PER1-like domain-containing protein 1; Flags: Precursor;	PF04080.10;PF00581.17	Per1;Rhodanese	Per1-like;Rhodanese-like domain
TRINITY_DN10441_c2_g1	uncharacterized protein LOC110795196 [Spinacia oleracea])	0.37	0.5	0.38	0.32	0.88	0.77	0.67	0.77	1.7	------	------	K04733	IRAK4	------	------	------	------	gi|334302916|sp|Q8GYA4.3|CRK10_ARATH;	RecName: Full=Cysteine-rich receptor-like protein kinase 10; Short=Cysteine-rich RLK10; AltName: Full=Receptor-like protein kinase 4; Flags: Precursor;	PF07714.14;PF00069.22;PF13908.3;PF01636.20	Pkinase_Tyr;Pkinase;Shisa;APH	Protein tyrosine kinase;Protein kinase domain;Wnt and FGF inhibitory regulator;Phosphotransferase enzyme family
TRINITY_DN10442_c0_g1	uncharacterized protein LOC110709118 [Chenopodium quinoa])	2.58	3.14	2.33	1.46	1.64	1.22	1.01	0.96	1.21	GO:0006412;GO:0005768;GO:0005840;GO:0005802;GO:0003723;GO:0003735	BP:translation;CC:endosome;CC:ribosome;CC:trans-Golgi network;MF:RNA binding;MF:structural constituent of ribosome;	------	------	------	------	------	------	------	------	PF05097.9	DUF688	Protein of unknown function (DUF688)
TRINITY_DN10444_c2_g6		0.88	0.97	0.84	0.91	0.71	0.56	0.18	0.03	0.22	------	------	------	------	------	------	------	------	------	------	------	------	------
TRINITY_DN10445_c1_g6	hypothetical protein M569_00222, partial [Genlisea aurea])	17.29	27.13	19.86	45.03	37.13	175.93	14.08	10.08	8.34	------	------	------	------	------	------	------	------	------	------	------	------	------
TRINITY_DN10449_c0_g1	precursor polyprotein [Broad bean wilt virus 2])	4.12	2.14	54.01	0.11	0.05	0	0.13	0.04	0.07	GO:0046740;GO:0046740;GO:0046740;GO:0046740;GO:0046740;GO:0044219;GO:0016021;GO:0019028;GO:0044219;GO:0016021;GO:0019028;GO:0044219;GO:0016021;GO:0019028;GO:0044219;GO:0016021;GO:0019028;GO:0044219;GO:0016021;GO:0019028;GO:0005198;GO:0005198;GO:0005198;GO:0005198;GO:0005198	BP:transport of virus in host, cell to cell;BP:transport of virus in host, cell to cell;BP:transport of virus in host, cell to cell;BP:transport of virus in host, cell to cell;BP:transport of virus in host, cell to cell;CC:host cell plasmodesma;CC:integral component of membrane;CC:viral capsid;CC:host cell plasmodesma;CC:integral component of membrane;CC:viral capsid;CC:host cell plasmodesma;CC:i…	------	------	------	------	------	------	gi|75555027|sp|Q76L39.1|POL2_BBWVS;	RecName: Full=RNA2 polyprotein; AltName: Full=Genome polyprotein M; Contains: RecName: Full=Movement protein; Short=MP; Contains: RecName: Full=Large capsid protein; Short=LCP; Contains: RecName: Full=Small capsid protein; Short=SCP;	------	------	------
TRINITY_DN10450_c1_g3	PREDICTED: probable protein phosphatase 2C 34 [Beta vulgaris subsp. vulgaris])	1.78	1.95	1.53	1.25	1.89	1.76	2.5	1.98	2.48	GO:0004722;GO:0004722	MF:protein serine/threonine phosphatase activity;MF:protein serine/threonine phosphatase activity;	------	------	------	------	COG0631	T:Signal transduction mechanisms )	gi|122246566|sp|Q0WRB2.1|P2C73_ARATH;	RecName: Full=Probable protein phosphatase 2C 73; Short=AtPP2C73; AltName: Full=AtPPC6;7;	PF00481.18;PF13672.3;PF07228.9	PP2C;PP2C_2;SpoIIE	Protein phosphatase 2C;Protein phosphatase 2C;Stage II sporulation protein E (SpoIIE)
TRINITY_DN10453_c1_g2		29.06	31.34	45.83	36.4	31.78	31.18	4.29	5.76	6.62	------	------	------	------	------	------	------	------	------	------	------	------	------
TRINITY_DN10455_c2_g1	stearoyl-[acyl-carrier-protein] 9-desaturase, chloroplastic-like [Chenopodium quinoa])	78.58	92.25	77.21	24.5	21.07	23.76	323.5	256.12	392.46	GO:0006631;GO:0045300;GO:0046872	BP:fatty acid metabolic process;MF:acyl-[acyl-carrier-protein] desaturase activity;MF:metal ion binding;	K03921	FAB2, SSI2, desA1	map00061;map01040	Fatty acid biosynthesis);Biosynthesis of unsaturated fatty acids)	------	------	gi|267036|sp|Q01753.1|STAD_SIMCH;	RecName: Full=Stearoyl-[acyl-carrier-protein] 9-desaturase, chloroplastic; Short=Stearoyl-ACP desaturase; AltName: Full=Acyl-[acyl-carrier-protein] desaturase; Flags: Precursor;	PF03405.11	FA_desaturase_2	Fatty acid desaturase
TRINITY_DN10456_c0_g1		13.26	14.46	13.13	12.25	8.7	9.72	5.5	3.42	5.75	------	------	------	------	------	------	------	------	------	------	------	------	------
TRINITY_DN10456_c1_g2	transcription factor HHO3-like [Chenopodium quinoa])	7.91	7.82	9.78	16.66	15.98	16.93	17.43	11.63	18.32	GO:0045892;GO:0006351;GO:0006355;GO:0006351;GO:0005634;GO:0005634;GO:0043565;GO:0003677	BP:negative regulation of transcription, DNA-templated;BP:transcription, DNA-templated;BP:regulation of transcription, DNA-templated;BP:transcription, DNA-templated;CC:nucleus;CC:nucleus;MF:sequence-specific DNA binding;MF:DNA binding;	------	------	------	------	------	------	gi|75338846|sp|Q9ZQ85.2|EFM_ARATH;	RecName: Full=Myb family transcription factor EFM; AltName: Full=Protein EARLY FLOWERING MYB;	PF00249.28	Myb_DNA-binding	Myb-like DNA-binding domain
TRINITY_DN10456_c1_g3	transcription factor HHO5-like [Chenopodium quinoa])	1.31	2.15	2.56	2.19	3.14	2.8	4.64	3.97	4.96	------	------	------	------	------	------	------	------	gi|75338846|sp|Q9ZQ85.2|EFM_ARATH;	RecName: Full=Myb family transcription factor EFM; AltName: Full=Protein EARLY FLOWERING MYB;	------	------	------
TRINITY_DN10464_c0_g1	hypothetical protein BVRB_9g210710 [Beta vulgaris subsp. vulgaris])	5.15	6.14	7.35	8.33	26.19	18.98	29.15	22.24	31.82	------	------	------	------	------	------	------	------	gi|118572746|sp|Q9S9K4.2|ASPL2_ARATH;	RecName: Full=Aspartic proteinase-like protein 2; Flags: Precursor;	PF14543.3;PF00026.20	TAXi_N;Asp	Xylanase inhibitor N-terminal;Eukaryotic aspartyl protease
TRINITY_DN10466_c0_g1	polyprotein [Broad bean wilt virus 2])	6.87	1.32	3.88	0	0	0	0	0	0	GO:0046740;GO:0046740;GO:0046740;GO:0044219;GO:0016021;GO:0019028;GO:0044219;GO:0019028;GO:0019028;GO:0044219;GO:0016021;GO:0019028;GO:0005198;GO:0005198;GO:0005198;GO:0005198	BP:transport of virus in host, cell to cell;BP:transport of virus in host, cell to cell;BP:transport of virus in host, cell to cell;CC:host cell plasmodesma;CC:integral component of membrane;CC:viral capsid;CC:host cell plasmodesma;CC:viral capsid;CC:viral capsid;CC:host cell plasmodesma;CC:integral component of membrane;CC:viral capsid;MF:structural molecule activity;MF:structural molecule activ…	------	------	------	------	------	------	gi|75555027|sp|Q76L39.1|POL2_BBWVS;	RecName: Full=RNA2 polyprotein; AltName: Full=Genome polyprotein M; Contains: RecName: Full=Movement protein; Short=MP; Contains: RecName: Full=Large capsid protein; Short=LCP; Contains: RecName: Full=Small capsid protein; Short=SCP;	PF02247.13	Como_LCP	Large coat protein
TRINITY_DN10469_c2_g1	uncharacterized protein LOC110797961 [Spinacia oleracea])	0.08	0	0	0	0.31	0	1.89	1.14	2.43	------	------	K20092	CHD1L	------	------	------	------	gi|45477041|sp|P92519.1|M810_ARATH;	RecName: Full=Uncharacterized mitochondrial protein AtMg00810; AltName: Full=ORF240b;	------	------	------
TRINITY_DN10469_c3_g1		0.68	0.5	0.56	0.91	2.41	1.58	1.51	0.62	1.15	------	------	------	------	------	------	------	------	gi|6226239|sp|O24381.2|TLC1_SOLTU;	RecName: Full=Plastidic ATP/ADP-transporter;	------	------	------
TRINITY_DN10469_c4_g7	protein CCC1-like [Chenopodium quinoa])	0.45	0.3	0.27	0.17	0.11	0.35	0	0	0	GO:0030026;GO:0071281;GO:0006880;GO:0071421;GO:0005623;GO:0016021;GO:0016020;GO:0005381;GO:0005384	BP:cellular manganese ion homeostasis;BP:cellular response to iron ion;BP:intracellular sequestering of iron ion;BP:manganese ion transmembrane transport;CC:cell;CC:integral component of membrane;CC:membrane;MF:iron ion transmembrane transporter activity;MF:manganese ion transmembrane transporter activity;	------	------	------	------	------	------	gi|75216741|sp|Q9ZUA5.1|VIT1_ARATH;	RecName: Full=Vacuolar iron transporter 1; Short=AtVIT1;	PF01988.16	VIT1	VIT family
TRINITY_DN10474_c2_g2	pentatricopeptide repeat-containing protein At1g63330-like [Chenopodium quinoa])	0.24	0.13	0.17	1.14	2.01	0.79	0.44	0.12	1.02	------	------	------	------	------	------	------	------	gi|75174092|sp|Q9LFC5.1|PP360_ARATH;	RecName: Full=Pentatricopeptide repeat-containing protein At5g01110;	PF13041.3;PF12854.4;PF01535.17;PF13812.3;PF17177.1	PPR_2;PPR_1;PPR;PPR_3;PPR_long	PPR repeat family;PPR repeat;PPR repeat;Pentatricopeptide repeat domain;Pentacotripeptide-repeat region of PROPR
TRINITY_DN10474_c2_g4	GDSL esterase/lipase At5g45960-like [Chenopodium quinoa])	7.14	6.61	5.99	9.35	4.6	4.95	1.95	2.2	2.23	GO:0016788	MF:hydrolase activity, acting on ester bonds;	------	------	------	------	------	------	gi|75170951|sp|Q9FJ40.1|GDL86_ARATH;	RecName: Full=GDSL esterase/lipase At5g45960; AltName: Full=Extracellular lipase At5g45960; Flags: Precursor;	PF00657.19	Lipase_GDSL	GDSL-like Lipase/Acylhydrolase
TRINITY_DN10475_c0_g1		7.35	3.46	6.27	2.13	6.63	6.14	0.85	0.7	0.79	------	------	------	------	------	------	------	------	------	------	------	------	------
TRINITY_DN10476_c1_g6	uncharacterized protein LOC110780866, partial [Spinacia oleracea])	0	0	0	0.95	1.99	0.98	2.12	2.02	2.05	------	------	K04733	IRAK4	------	------	------	------	------	------	PF14111.3	DUF4283	Domain of unknown function (DUF4283)
TRINITY_DN10478_c0_g1	uncharacterized protein LOC110796574 [Spinacia oleracea])	0.03	0.04	0.09	1.8	2.7	3.63	4.11	1.03	4.26	GO:0016301	MF:kinase activity;	------	------	------	------	------	------	------	------	------	------	------
TRINITY_DN10479_c5_g3	mannan endo-1,4-beta-mannosidase 2-like [Spinacia oleracea])	2.15	1.87	2.92	2.93	3.17	2.99	4.43	4	5.35	GO:0005975;GO:0016021;GO:0004553	BP:carbohydrate metabolic process;CC:integral component of membrane;MF:hydrolase activity, hydrolyzing O-glycosyl compounds;	K19355	MAN	map00051	Fructose and mannose metabolism)	------	------	gi|75233455|sp|Q7Y223.1|MAN2_ARATH;	RecName: Full=Mannan endo-1,4-beta-mannosidase 2; AltName: Full=Beta-mannanase 2; AltName: Full=Endo-beta-1,4-mannanase 2; Short=AtMAN2; Flags: Precursor;	PF05114.10	DUF692	Protein of unknown function (DUF692)
TRINITY_DN10482_c1_g3	60S ribosomal protein L7-3-like [Chenopodium quinoa])	1.1	0.46	1.05	5.94	12.22	15.08	14.18	5.99	9.2	------	------	K02937	RP-L7e, RPL7	map03010	Ribosome)	------	------	gi|38503417|sp|P60040.1|RL72_ARATH;	RecName: Full=60S ribosomal protein L7-2;	------	------	------
TRINITY_DN10483_c2_g6	PREDICTED: LRR receptor-like serine/threonine-protein kinase RPK2 [Beta vulgaris subsp. vulgaris])	3.56	2.54	3.13	2.94	2.51	1.96	7.21	5.6	9.77	GO:0016021;GO:0005524;GO:0004674	CC:integral component of membrane;MF:ATP binding;MF:protein serine/threonine kinase activity;	------	------	------	------	------	------	gi|75336836|sp|Q9S7I6.1|RPK2_ARATH;	RecName: Full=LRR receptor-like serine/threonine-protein kinase RPK2; AltName: Full=Protein TOADSTOOL 2; AltName: Full=Receptor-like protein kinase 2; Flags: Precursor;	PF00069.22;PF07714.14;PF13855.3;PF12799.4;PF08263.9	Pkinase;Pkinase_Tyr;LRR_8;LRR_4;LRRNT_2	Protein kinase domain;Protein tyrosine kinase;Leucine rich repeat;Leucine Rich repeats (2 copies);Leucine rich repeat N-terminal domain
TRINITY_DN10485_c0_g2	PREDICTED: probable protein phosphatase 2C 27 [Beta vulgaris subsp. vulgaris])	29.09	28.42	30	20.44	24.18	24.71	31.47	41.19	32.63	GO:0046872;GO:0004722;GO:0046872;GO:0004722	MF:metal ion binding;MF:protein serine/threonine phosphatase activity;MF:metal ion binding;MF:protein serine/threonine phosphatase activity;	K14803	PTC2_3	------	------	COG0631	T:Signal transduction mechanisms )	gi|75289687|sp|Q69QZ0.1|P2C27_ORYSJ;	RecName: Full=Probable protein phosphatase 2C 27; Short=OsPP2C27;	PF00481.18	PP2C	Protein phosphatase 2C
TRINITY_DN10485_c0_g3	uncharacterized protein LOC110734255 [Chenopodium quinoa])	25.16	27.24	25.61	39.71	85.8	74.4	65.99	18.74	67.35	------	------	------	------	------	------	------	------	------	------	------	------	------
TRINITY_DN10487_c4_g3	uncharacterized protein LOC110700475 isoform X2 [Chenopodium quinoa])	4.88	4.63	6.02	9.19	20.66	17.16	16.66	11.19	16.73	------	------	------	------	------	------	------	------	gi|75318653|sp|O80501.1|RAH1B_ARATH;	RecName: Full=Ras-related protein RABH1b; Short=AtRABH1b; AltName: Full=Ras-related protein Rab6A; Short=AtRab6A;	PF14570.3	zf-RING_4	RING/Ubox like zinc-binding domain
TRINITY_DN10489_c0_g1	PREDICTED: carboxyl-terminal-processing peptidase 3, chloroplastic [Beta vulgaris subsp. vulgaris])	0.51	0.38	0.85	0.95	1.91	1.34	1.45	0.7	0.89	GO:0008236	MF:serine-type peptidase activity;	------	------	------	------	COG0793	M:Cell wall/membrane/envelope biogenesis )	gi|657340837|sp|F4J3G5.1|CTPA3_ARATH;	RecName: Full=Carboxyl-terminal-processing peptidase 3, chloroplastic; AltName: Full=D1 C-terminal processing protease 3; AltName: Full=Photosystem II D1 protein processing peptidase 3; Flags: Precursor;	PF00595.21;PF13180.3;PF03572.15	PDZ;PDZ_2;Peptidase_S41	PDZ domain (Also known as DHR or GLGF);PDZ domain;Peptidase family S41
TRINITY_DN10494_c0_g1		18.26	18.96	16.1	7.53	9.13	8.46	7.08	3.03	6.86	------	------	------	------	------	------	------	------	------	------	------	------	------
TRINITY_DN10494_c0_g2	PREDICTED: uncharacterized protein LOC104898413 [Beta vulgaris subsp. vulgaris])	1.29	1.02	1.53	2.46	1.69	1.29	2.05	2.7	2.41	------	------	------	------	------	------	------	------	gi|74705367|sp|O00370.1|LORF2_HUMAN;	RecName: Full=LINE-1 retrotransposable element ORF2 protein; Short=ORF2p; Includes: RecName: Full=Reverse transcriptase; Includes: RecName: Full=Endonuclease;	------	------	------
TRINITY_DN10498_c0_g1	PREDICTED: uncharacterized protein LOC109225903 [Nicotiana attenuata])	0.44	0.42	0.48	0.18	0.08	0.12	0.19	0.05	0.09	------	------	------	------	------	------	------	------	gi|141475|sp|P14381.1|YTX2_XENLA;	RecName: Full=Transposon TX1 uncharacterized 149 kDa protein; AltName: Full=ORF 2;	PF00078.24;PF13966.3	RVT_1;zf-RVT	Reverse transcriptase (RNA-dependent DNA polymerase);zinc-binding in reverse transcriptase
TRINITY_DN10501_c1_g3	putative F-box protein [Sesuvium portulacastrum])	11.48	10.18	10.83	9.79	14.53	13.34	20.76	11.5	19.93	------	------	------	------	------	------	------	------	gi|75263270|sp|Q9FZK1.1|FBX6_ARATH;	RecName: Full=F-box only protein 6;	PF00646.30	F-box	F-box domain
TRINITY_DN10504_c0_g1		6.25	5.35	3.43	5.38	11.15	9.18	6.07	3.38	4.42	------	------	------	------	------	------	------	------	------	------	------	------	------
TRINITY_DN10508_c3_g2	PREDICTED: glucan endo-1,3-beta-glucosidase 8 [Beta vulgaris subsp. vulgaris])	0.98	1.41	1.02	0.82	0.36	0.81	0.14	0.06	0.22	GO:0005975;GO:0016021;GO:0004553	BP:carbohydrate metabolic process;CC:integral component of membrane;MF:hydrolase activity, hydrolyzing O-glycosyl compounds;	K19893	GN5_6	map00500	Starch and sucrose metabolism)	------	------	gi|115502153|sp|Q6NKW9.2|E138_ARATH;	RecName: Full=Glucan endo-1,3-beta-glucosidase 8; AltName: Full;	PF07983.10;PF00332.15	X8;Glyco_hydro_17	X8 domain;Glycosyl hydrolases family 17
TRINITY_DN10509_c1_g1	PREDICTED: receptor-like cytosolic serine/threonine-protein kinase RBK2 isoform X3 [Beta vulgaris subsp. vulgaris])	0.15	0.29	0.15	0.42	0.74	0.61	1.74	1.16	2.12	------	------	------	------	------	------	------	------	gi|75330746|sp|Q8RXC8.1|RBK2_ARATH;	RecName: Full=Receptor-like cytosolic serine/threonine-protein kinase RBK2; AltName: Full=Protein ROP BINDING PROTEIN KINASES 2;	PF00069.22;PF07714.14	Pkinase;Pkinase_Tyr	Protein kinase domain;Protein tyrosine kinase
TRINITY_DN10509_c3_g3		0	0	0	0	0.31	0.37	0.4	0.48	0.22	------	------	------	------	------	------	------	------	------	------	------	------	------
TRINITY_DN10513_c0_g2		1.63	2.64	2.32	3.08	6.84	4.88	6.61	7.54	7.65	------	------	------	------	------	------	------	------	------	------	------	------	------
TRINITY_DN10517_c0_g1		7.42	7.53	7.29	19.62	34.45	29.48	21.38	13.21	21.09	------	------	------	------	------	------	------	------	------	------	------	------	------
TRINITY_DN10518_c0_g2	PREDICTED: protein ABHD17B [Beta vulgaris subsp. vulgaris])	7.85	9.62	8.56	4.21	4.19	3.77	10.6	6.91	9.83	------	------	------	------	------	------	COG1073	R:General function prediction only )	gi|82241446|sp|Q7ZVZ7.1|AB17C_DANRE;	RecName: Full=Protein ABHD17C; AltName: Full=Alpha/beta hydrolase domain-containing protein 17C; Short=Abhydrolase domain-containing protein 17C;	PF12146.5;PF00561.17;PF05677.9;PF06342.9	Hydrolase_4;Abhydrolase_1;DUF818;DUF1057	Serine aminopeptidase, S33;alpha/beta hydrolase fold;Chlamydia CHLPS protein (DUF818);Alpha/beta hydrolase of unknown function (DUF1057)
TRINITY_DN10518_c0_g6	hypothetical protein BAE44_0024716 [Dichanthelium oligosanthes])	7.26	9.54	11.23	7.85	12.07	10.94	1.94	1.58	2.28	GO:0006979;GO:0006979;GO:0004867;GO:0004867;GO:0004867;GO:0004867	BP:response to oxidative stress;BP:response to oxidative stress;MF:serine-type endopeptidase inhibitor activity;MF:serine-type endopeptidase inhibitor activity;MF:serine-type endopeptidase inhibitor activity;MF:serine-type endopeptidase inhibitor activity;	------	------	------	------	------	------	------	------	PF02428.12	Prot_inhib_II	Potato type II proteinase inhibitor family
TRINITY_DN10518_c0_g8		0.93	0.64	0.6	1.44	1.99	1.09	1.5	1.44	2.07	------	------	------	------	------	------	------	------	------	------	------	------	------
TRINITY_DN10522_c0_g1	PREDICTED: zinc finger BED domain-containing protein RICESLEEPER 4-like [Daucus carota subsp. sativus])	0	0.57	1.09	1.3	7.04	5.78	8.37	1.24	8.37	GO:0003677;GO:0046983;GO:0003677;GO:0046983	MF:DNA binding;MF:protein dimerization activity;MF:DNA binding;MF:protein dimerization activity;	------	------	------	------	------	------	gi|136140|sp|P03010.1|TRAC9_MAIZE;	RecName: Full=Putative AC9 transposase;	PF05699.11	Dimer_Tnp_hAT	hAT family C-terminal dimerisation region
TRINITY_DN10524_c0_g1	MLP-like protein 43 [Chenopodium quinoa])	217.47	173.9	261.68	552.07	651.58	608.76	323.77	139.65	293.34	------	------	------	------	------	------	------	------	gi|21542142|sp|Q9SSK5.1|MLP43_ARATH;	RecName: Full=MLP-like protein 43;	PF00407.16	Bet_v_1	Pathogenesis-related protein Bet v I family
TRINITY_DN10533_c0_g1		6.59	3.3	4.44	2.18	4.01	1.78	0.77	0.52	1.87	------	------	------	------	------	------	------	------	------	------	------	------	------
TRINITY_DN10533_c3_g11	ABC transporter G family member 28-like [Chenopodium quinoa])	3.83	3.55	4.19	2.39	2.61	2.32	4.03	2.81	4	GO:0016021;GO:0016021;GO:0016021;GO:0005524;GO:0016887;GO:0005524;GO:0016887;GO:0005524;GO:0016887	CC:integral component of membrane;CC:integral component of membrane;CC:integral component of membrane;MF:ATP binding;MF:ATPase activity;MF:ATP binding;MF:ATPase activity;MF:ATP binding;MF:ATPase activity;	------	------	------	------	COG1131	V:Defense mechanisms )	gi|75333734|sp|Q9FF46.1|AB28G_ARATH;	RecName: Full=ABC transporter G family member 28; Short=ABC transporter ABCG.28; Short=AtABCG28; AltName: Full=Putative white-brown complex homolog protein 29; Short=AtWBC29;	PF00005.24;PF01061.21	ABC_tran;ABC2_membrane	ABC transporter;ABC-2 type transporter
TRINITY_DN10536_c5_g2		1.38	1.62	1.42	1.64	0.94	0.92	0.51	0.53	0.6	------	------	------	------	------	------	------	------	------	------	------	------	------
TRINITY_DN10536_c6_g1		1.24	1.6	1.35	1.94	3.16	2.46	3.21	1.86	3.2	------	------	------	------	------	------	------	------	------	------	------	------	------
TRINITY_DN10538_c2_g1	PREDICTED: purple acid phosphatase 18 [Beta vulgaris subsp. vulgaris])	94.24	95.83	98.07	49.78	49.7	51.15	82.39	55.03	85.26	GO:0003993;GO:0046872	MF:acid phosphatase activity;MF:metal ion binding;	------	------	------	------	COG1409	R:General function prediction only )	gi|75273656|sp|Q9LJU7.1|PPA18_ARATH;	RecName: Full=Purple acid phosphatase 18; Flags: Precursor;	PF16656.2;PF00149.25	Pur_ac_phosph_N;Metallophos	Purple acid Phosphatase, N-terminal domain;Calcineurin-like phosphoesterase
TRINITY_DN10538_c3_g1	uncharacterized protein LOC110717696 [Chenopodium quinoa])	26.4	23.41	24.58	33.43	14.24	20.99	4.35	4.7	5.5	------	------	------	------	------	------	------	------	------	------	PF03763.10	Remorin_C	Remorin, C-terminal region
TRINITY_DN10539_c2_g1	hypothetical protein SOVF_111220 [Spinacia oleracea])	5.94	7.63	7.57	12.61	22.81	19.61	12.87	9.8	14.06	------	------	------	------	------	------	------	------	gi|82234822|sp|Q68F64.1|UN45B_XENLA;	RecName: Full=Protein unc-45 homolog B; Short=Unc-45B;	PF00564.21;PF13414.3;PF07719.14	PB1;TPR_11;TPR_2	PB1 domain;TPR repeat;Tetratricopeptide repeat
TRINITY_DN10539_c2_g3	PREDICTED: putative glycosyltransferase 7 [Beta vulgaris subsp. vulgaris])	3.99	3.09	3.91	7.53	11.47	12.39	6.78	6.11	7.07	GO:0016021;GO:0016757	CC:integral component of membrane;MF:transferase activity, transferring glycosyl groups;	------	------	------	------	------	------	gi|46576210|sp|O81007.1|GT7_ARATH;	RecName: Full=Putative glycosyltransferase 7; Short=AtGT7;	PF05637.9	Glyco_transf_34	galactosyl transferase GMA12/MNN10 family
TRINITY_DN10541_c3_g1	uncharacterized protein LOC110799086 [Spinacia oleracea])	8.55	7.4	7.6	5.52	5.38	4.96	8.35	8.47	7.5	------	------	------	------	------	------	------	------	------	------	PF13417.3	GST_N_3	Glutathione S-transferase, N-terminal domain
TRINITY_DN10542_c2_g7		0.22	0.23	0.26	0.05	0.21	0.07	1.1	0.44	1.65	------	------	------	------	------	------	------	------	------	------	------	------	------
TRINITY_DN10545_c1_g1		52.14	53.75	52.2	17.78	18.8	22.2	113.15	87.37	122.23	------	------	------	------	------	------	------	------	------	------	------	------	------
TRINITY_DN10545_c1_g8		6.1	6.79	7.24	4.23	1.82	3.07	6.99	5.36	5.12	------	------	------	------	------	------	------	------	------	------	------	------	------
TRINITY_DN10546_c0_g3	heme oxygenase 1, chloroplastic-like [Chenopodium quinoa])	1.84	2.62	2.52	4.9	6.85	4.95	2.69	2.13	2.98	GO:0006788;GO:0004392	BP:heme oxidation;MF:heme oxygenas;	K21480	HO, pbsA1, hmuO	map00860	Porphyrin and chlorophyll metabolism)	------	------	gi|75219505|sp|O48782.2|HMOX1_ARATH;	RecName: Full=Heme oxygenase 1, chloroplastic; Short=AtHO1; AltName: Full=Protein GENOMES UNCOUPLED 2; AltName: Full=Protein REVERSAL OF THE DET PHENOTYPE 4; Flags: Precursor;	------	------	------
TRINITY_DN10546_c1_g1	probable lysophospholipase BODYGUARD 4 isoform X1 [Spinacia oleracea])	0.09	0.09	0.19	0.28	2.56	2.5	0.73	0.72	0.53	------	------	------	------	------	------	------	------	gi|126303|sp|P24640.1|LIP3_MORS1;	RecName: Full=Lipase 3; AltName: Full=Triacylglycerol lipase; Flags: Precursor;	PF00561.17;PF12697.4;PF12146.5;PF06821.10;PF00756.17	Abhydrolase_1;Abhydrolase_6;Hydrolase_4;Ser_hydrolase;Esterase	alpha/beta hydrolase fold;Alpha/beta hydrolase family;Serine aminopeptidase, S33;Serine hydrolase;Putative esterase
TRINITY_DN10546_c1_g2	mitochondrial import inner membrane translocase subunit TIM17-1-like [Chenopodium quinoa])	0.17	0.13	0.24	0.17	1.1	1	1.8	1.57	1.79	GO:0016021;GO:0016021;GO:0016021	CC:integral component of membrane;CC:integral component of membrane;CC:integral component of membrane;	K17795	TIM17	------	------	------	------	gi|12643851|sp|Q9SP35.2|TI172_ARATH;	RecName: Full=Mitochondrial import inner membrane translocase subunit TIM17-2;	PF02466.16	Tim17	Tim17/Tim22/Tim23/Pmp24 family
TRINITY_DN10548_c2_g6		1.32	0.95	1.62	1.15	2.11	0.77	0.51	0.16	0.61	------	------	------	------	------	------	------	------	------	------	------	------	------
TRINITY_DN10550_c0_g1	vacuolar cation/proton exchanger 3-like [Spinacia oleracea])	0.4	0.56	0.5	0.35	0.76	0.42	0.85	1.3	1.26	GO:0016021;GO:0016021;GO:0016021;GO:0015369;GO:0015369;GO:0015369	CC:integral component of membrane;CC:integral component of membrane;CC:integral component of membrane;MF:calciu;MF:calciu;MF:calciu;	K07300	chaA, CAX	------	------	------	------	gi|75163726|sp|Q93Z81.1|CAX3_ARATH;	RecName: Full=Vacuolar cation/proton exchanger 3; AltName: Full=C;	PF01699.21	Na_Ca_ex	Sodium/calcium exchanger protein
TRINITY_DN10551_c3_g2	peroxidase P7-like [Spinacia oleracea])	3.52	10.53	7.75	6.93	4.48	4.77	2.77	2	2.27	------	------	K00430	E1.11.1.7	map00940	Phenylpropanoid biosynthesis)	------	------	gi|26397801|sp|Q9FLC0.1|PER52_ARATH;	RecName: Full=Peroxidase 52; Short=Atperox P52; AltName: Full=ATP49; Flags: Precursor;	PF00141.20	peroxidase	Peroxidase
TRINITY_DN10553_c1_g1	PREDICTED: uncharacterized protein LOC104883867 [Beta vulgaris subsp. vulgaris])	12.19	12.14	9.41	9.87	6.18	9.45	3.62	2.74	2.62	------	------	------	------	------	------	------	------	------	------	------	------	------
TRINITY_DN10554_c0_g2	magnesium-dependent phosphatase 1-like [Chenopodium quinoa])	0.87	1.09	1.11	5.12	14.81	11.64	8.73	4.75	7.49	GO:0016791;GO:0016791	MF:phosphatase activity;MF:phosphatase activity;	K17619	MDP1	------	------	------	------	gi|78099007|sp|Q9D967.1|MGDP1_MOUSE;	RecName: Full=Magnesium-dependent phosphatase 1; Short=MDP-1;	PF12689.4;PF00702.23;PF13419.3	Acid_PPase;Hydrolase;HAD_2	Acid Phosphatase;haloacid dehalogenase-like hydrolase;Haloacid dehalogenase-like hydrolase
TRINITY_DN10554_c1_g2	PREDICTED: purine-uracil permease NCS1 [Beta vulgaris subsp. vulgaris])	2.46	2.3	2.65	3.86	4.59	4.06	10.34	8.63	11.25	------	------	K03457	TC.NCS1	------	------	COG1953;COG1953	H:Coenzyme transport and metabolism);F:Nucleotide transport and metabolism)	gi|75181247|sp|Q9LZD0.1|NCS1_ARATH;	RecName: Full=Purine-uracil permease NCS1; AltName: Full=Nucleobase cation symporter 1; Short=AtNCS1; AltName: Full=Plastidic nucleobase transporter; AltName: Full=Uracil/purine transport protein NCS1;	PF02133.12;PF03171.17	Transp_cyt_pur;2OG-FeII_Oxy	Permease for cytosine/purines, uracil, thiamine, allantoin;2OG-Fe(II) oxygenase superfamily
TRINITY_DN10554_c1_g8	molybdate transporter 1-like [Chenopodium quinoa])	0.18	0.1	0.16	0.16	0.28	0.27	0.92	0.6	1.25	------	------	------	------	------	------	------	------	gi|75206638|sp|Q9SL95.1|MOT1_ARATH;	RecName: Full=Molybdate transporter 1; AltName: Full=Sulfate transporter like protein 5.2;	PF16983.2	MFS_MOT1	Molybdate transporter of MFS superfamily
TRINITY_DN10559_c2_g1	uncharacterized protein LOC110733070 [Chenopodium quinoa])	2.45	3.6	3.04	4.26	8.1	5.83	8.81	7.11	10.89	GO:0006629;GO:0016021;GO:0016787	BP:lipid metabolic process;CC:integral component of membrane;MF:hydrolase activity;	------	------	------	------	------	------	------	------	PF01764.22	Lipase_3	Lipase (class 3)
TRINITY_DN10559_c2_g2	CTP synthase [Quercus suber])	28.26	24	20.31	11.52	16.22	12.84	15.45	15.73	23.75	GO:0044210;GO:0006541;GO:0044210;GO:0006541;GO:0046686;GO:0005829;GO:0005524;GO:0003883;GO:0005524;GO:0003883	BP:'de novo' CTP biosynthetic process;BP:glutamine metabolic process;BP:'de novo' CTP biosynthetic process;BP:glutamine metabolic process;BP:response to cadmium ion;CC:cytosol;MF:ATP binding;MF:CTP synthase activity;MF:ATP binding;MF:CTP synthase activity;	K01937	pyrG, CTPS	map00240	Pyrimidine metabolism)	------	------	gi|82187129|sp|Q6PEI7.1|PYRG1_DANRE;	RecName: Full=CTP synthase 1; AltName: Full=CTP synthetase 1; AltName: Full=UTP--ammonia ligase 1;	PF06418.11	CTP_synth_N	CTP synthase N-terminus
TRINITY_DN10560_c0_g1	hypothetical protein BVRB_9g210710 [Beta vulgaris subsp. vulgaris])	6.84	7.99	8.24	11.49	36.01	32.8	44.84	33.54	41.7	GO:0030163;GO:0006508;GO:0016021;GO:0004190	BP:protein catabolic process;BP:proteolysis;CC:integral component of membrane;MF:aspartic-type endopeptidase activity;	------	------	------	------	------	------	------	------	PF14543.3	TAXi_N	Xylanase inhibitor N-terminal
TRINITY_DN10560_c0_g2		4.31	3.89	3.57	8.73	17.11	21.96	29.94	10.68	18.48	------	------	------	------	------	------	------	------	------	------	------	------	------
TRINITY_DN10562_c0_g1	hypothetical protein SOVF_045750 [Spinacia oleracea])	6.97	9.28	7.86	3.1	2.06	1.52	5.61	8.61	6.78	GO:0016021;GO:0016021	CC:integral component of membrane;CC:integral component of membrane;	------	------	------	------	------	------	gi|75203068|sp|Q9SD53.1|Y3720_ARATH;	RecName: Full=UPF0481 protein At3g47200;	PF03140.12	DUF247	Plant protein of unknown function
TRINITY_DN10563_c1_g6	NAP1-related protein 2-like isoform X2 [Chenopodium quinoa])	0.88	0.59	0.25	1.68	1.3	1.96	1.25	1.22	1.85	GO:0006334;GO:0005634	BP:nucleosome assembly;CC:nucleus;	K11290	SET, TAF1, I2PP2A	------	------	------	------	gi|550540862|sp|Q8LC68.2|NRP2_ARATH;	RecName: Full=NAP1-related protein 2; AltName: Full=Nucleosome/chromatin assembly factor group A5; AltName: Full=Protein SET homolog 2;	PF00956.15	NAP	Nucleosome assembly protein (NAP)
TRINITY_DN10564_c0_g1	plastidic glucose 6-phoaphate/phosphate translocator2 [Mesembryanthemum crystallinum])	86.61	82.57	82.17	270.37	180.23	171.24	56.96	55.73	75.75	GO:0005975;GO:0016021;GO:0016021;GO:0022857;GO:0004553;GO:0022857	BP:carbohydrate metabolic process;CC:integral component of membrane;CC:integral component of membrane;MF:transmembrane transporter activity;MF:hydrolase activity, hydrolyzing O-glycosyl compounds;MF:transmembrane transporter activity;	K15283	SLC35E1	------	------	------	------	gi|325511333|sp|Q94B38.2|GPT2_ARATH;	RecName: Full=Glucose-6-phosphate/phosphate translocator 2, chloroplastic; Flags: Precursor;	PF03151.13	TPT	Triose-phosphate Transporter family
TRINITY_DN10565_c0_g1	hypothetical protein SOVF_108660 [Spinacia oleracea])	33.58	40.88	40.34	34.98	64.1	63.51	17.31	8.82	14.71	GO:0016747;GO:0016747	MF:transferase activity, transferring acyl groups other than amino-acyl groups;MF:transferase activity, transferring acyl groups other than amino-acyl groups;	------	------	------	------	------	------	gi|75136987|sp|Q70PR7.2|VINSY_RAUSE;	RecName: Full=Vinorine synthase;	PF02458.12	Transferase	Transferase family
TRINITY_DN10566_c2_g4	seed biotin-containing protein SBP65-like [Spinacia oleracea])	8.73	7.87	9.05	6.38	4.18	4.86	0.91	0.23	1.09	------	------	------	------	------	------	------	------	gi|75102461|sp|Q41060.1|SBP65_PEA;	RecName: Full=Seed biotin-containing protein SBP65; AltName: Full=Seed biotinylated protein of 65 kDa [Pisum sativum];	------	------	------
TRINITY_DN10566_c2_g5		0.54	0.24	0.47	0.28	1.85	1.56	1.5	1.23	1.44	------	------	------	------	------	------	------	------	------	------	------	------	------
TRINITY_DN10569_c0_g2		2.85	2.53	3.63	4.1	4.68	4.19	0.95	0.44	1.33	------	------	------	------	------	------	------	------	------	------	------	------	------
TRINITY_DN10569_c0_g3	PREDICTED: uncharacterized protein LOC109217066 [Nicotiana attenuata])	1.73	1.5	1.35	1.12	0.38	0.4	0.01	0.03	0	------	------	K04733	IRAK4	------	------	------	------	------	------	PF14111.3	DUF4283	Domain of unknown function (DUF4283)
TRINITY_DN10571_c1_g1	Cys2/His2 zinc-finger transcription factor [Silene latifolia])	0.3	0.26	0.39	0.68	1.01	0.65	1.62	1.07	1.63	GO:0003676;GO:0003676;GO:0003676	MF:nucleic acid binding;MF:nucleic acid binding;MF:nucleic acid binding;	------	------	------	------	------	------	gi|75335823|sp|Q9M202.1|ZAT9_ARATH;	RecName: Full=Zinc finger protein ZAT9;	PF13912.3;PF13894.3;PF12171.5;PF00096.23	zf-C2H2_6;zf-C2H2_4;zf-C2H2_jaz;zf-C2H2	C2H2-type zinc finger;C2H2-type zinc finger;Zinc-finger double-stranded RNA-binding;Zinc finger, C2H2 type
TRINITY_DN10572_c0_g1	peroxidase 57-like [Chenopodium quinoa])	4.2	6.5	4.8	7.65	5.38	4.7	37.39	31.8	50.8	------	------	K00430	E1.11.1.7	map00940	Phenylpropanoid biosynthesis)	------	------	gi|26397719|sp|Q93V93.1|PER44_ARATH;	RecName: Full=Peroxidase 44; Short=Atperox P44; AltName: Full=ATP35; Flags: Precursor;	PF00141.20	peroxidase	Peroxidase
TRINITY_DN10572_c1_g1	peroxidase 44-like [Spinacia oleracea])	1.56	2.23	2.41	0.58	0.05	0.36	1.26	0.73	2.23	------	------	K00430	E1.11.1.7	map00940	Phenylpropanoid biosynthesis)	------	------	gi|26397647|sp|Q43729.1|PER57_ARATH;	RecName: Full=Peroxidase 57; Short=Atperox P57; AltName: Full=ATP13a; AltName: Full=PRXR10; Flags: Precursor;	PF00141.20	peroxidase	Peroxidase
TRINITY_DN10572_c2_g1	peroxidase 57-like [Chenopodium quinoa])	21.18	26.05	23.15	19.46	34.97	33.54	68.06	61.63	67.14	------	------	K00430	E1.11.1.7	map00940	Phenylpropanoid biosynthesis)	------	------	gi|26397647|sp|Q43729.1|PER57_ARATH;	RecName: Full=Peroxidase 57; Short=Atperox P57; AltName: Full=ATP13a; AltName: Full=PRXR10; Flags: Precursor;	PF00141.20	peroxidase	Peroxidase
TRINITY_DN10572_c3_g1	peroxidase 57-like [Chenopodium quinoa])	486.88	562.44	458.06	293.64	182.06	231.85	357.09	240.3	394.09	------	------	K00430	E1.11.1.7	map00940	Phenylpropanoid biosynthesis)	------	------	gi|26397647|sp|Q43729.1|PER57_ARATH;	RecName: Full=Peroxidase 57; Short=Atperox P57; AltName: Full=ATP13a; AltName: Full=PRXR10; Flags: Precursor;	PF00141.20	peroxidase	Peroxidase
TRINITY_DN10573_c1_g3	PREDICTED: uncharacterized protein LOC104895472 [Beta vulgaris subsp. vulgaris])	9.08	12.56	11.07	5.57	9.61	6.49	16.5	17.61	17.49	------	------	------	------	------	------	------	------	gi|75262469|sp|Q9FH54.1|EF114_ARATH;	RecName: Full=Ethylene-responsive transcription factor ERF114; AltName: Full=ERF bud enhancer;	PF01936.15;PF12872.4	NYN;OST-HTH	NYN domain;OST-HTH/LOTUS domain
TRINITY_DN10573_c1_g5	LOW QUALITY PROTEIN: NYN domain-containing protein/OST-HTH domain-containing protein/OHA domain-containing protein [Cephalotus follicularis])	0.37	0.48	0.31	1.03	0.86	1.16	0.3	0.27	0.59	GO:0010468;GO:0005777	BP:regulation of gene expression;CC:peroxisome;	------	------	------	------	------	------	gi|387912929|sp|Q9Y4F3.6|MARF1_HUMAN;	RecName: Full=Meiosis arrest female protein 1; AltName: Full=Limkain-b1;	PF01936.15;PF12872.4;PF14418.3	NYN;OST-HTH;OHA	NYN domain;OST-HTH/LOTUS domain;OST-HTH Associated domain
TRINITY_DN10574_c6_g2	uncharacterized protein LOC110733280 [Chenopodium quinoa])	6.48	5.59	5.92	5.15	7.47	5.49	2.07	1.42	2.72	------	------	------	------	------	------	------	------	------	------	------	------	------
TRINITY_DN10576_c1_g1	PREDICTED: uncharacterized protein LOC104895573 isoform X2 [Beta vulgaris subsp. vulgaris])	0.42	0.45	0.45	0.4	0.4	0.54	0.9	0.74	0.76	------	------	------	------	------	------	------	------	------	------	PF04784.11;PF14389.3	DUF547;Lzipper-MIP1	Protein of unknown function, DUF547;Leucine-zipper of ternary complex factor MIP1
TRINITY_DN10581_c0_g1	NDR1/HIN1-like protein 3 [Chenopodium quinoa])	29.16	71.73	52.97	74.33	218.74	209.95	360.57	251.44	304.66	GO:0016021	CC:integral component of membrane;	------	------	------	------	------	------	gi|75171857|sp|Q9FNH6.1|NHL3_ARATH;	RecName: Full=NDR1/HIN1-Like protein 3;	PF03168.10	LEA_2	Late embryogenesis abundant protein
TRINITY_DN10584_c0_g7	unnamed protein product, partial [Vitis vinifera])	2.46	3.7	3.9	3.46	6.98	6.05	7.95	7.34	8.89	GO:0003676	MF:nucleic acid binding;	K11982	RNF115_126	------	------	------	------	gi|75313646|sp|Q9SNB6.1|RDUF1_ARATH;	RecName: Full=E3 ubiquitin-protein ligase RDUF1; AltName: Full=RING and DUF1117 domain-containing protein 1; Short=AtRDUF1;	PF13639.3;PF13923.3;PF17123.2;PF12678.4;PF13445.3;PF00097.22;PF14369.3;PF11789.5;PF17120.2	zf-RING_2;zf-C3HC4_2;zf-RING_11;zf-rbx1;zf-RING_UBOX;zf-C3HC4;zinc_ribbon_9;zf-Nse;Zn_ribbon_17	Ring finger domain;Zinc finger, C3HC4 type (RING finger);RING-like zinc finger;RING-H2 zinc finger domain;RING-type zinc-finger;Zinc finger, C3HC4 type (RING finger);zinc-ribbon;Zinc-finger of the MIZ type in Nse subunit;Zinc-ribbon, C4HC2 type
TRINITY_DN10589_c0_g2	uncharacterized protein LOC110727092 [Chenopodium quinoa])	7.86	9.16	8.78	11.94	8.3	7.44	3.01	2.61	4.13	------	------	------	------	------	------	------	------	------	------	------	------	------
TRINITY_DN10592_c1_g1	hypothetical protein BVRB_4g075550 [Beta vulgaris subsp. vulgaris])	2.78	2.82	2.97	0.91	1.14	0.83	1.83	1.15	1.92	GO:0016021;GO:0005524;GO:0005509;GO:0030247;GO:0004672	CC:integral component of membrane;MF:ATP binding;MF:calcium ion binding;MF:polysaccharide binding;MF:protein kinase activity;	K04733	IRAK4	------	------	------	------	gi|75265483|sp|Q9S9M5.1|WAKLA_ARATH;	RecName: Full=Wall-associated receptor kinase-like 1; Flags: Precursor;	PF13947.3;PF08488.8;PF00069.22;PF07714.14	GUB_WAK_bind;WAK;Pkinase;Pkinase_Tyr	Wall-associated receptor kinase galacturonan-binding;Wall-associated kinase;Protein kinase domain;Protein tyrosine kinase
TRINITY_DN10592_c2_g3		0.61	0.68	0.6	0.64	0.56	0.92	0.29	0	0.39	------	------	------	------	------	------	------	------	------	------	------	------	------
TRINITY_DN10594_c0_g7	F-box protein CPR30-like [Chenopodium quinoa])	0.78	0.64	0.94	1.09	1.19	1.39	0.4	0.34	0.45	------	------	------	------	------	------	------	------	gi|142989747|sp|Q9SU30.2|CPR30_ARATH;	RecName: Full=F-box protein CPR30; AltName: Full=Protein CONSTITUTIVE EXPRESSER OF PR GENES 30;	PF00646.30;PF08268.9;PF12937.4	F-box;FBA_3;F-box-like	F-box domain;F-box associated domain;F-box-like
TRINITY_DN10595_c2_g1	PREDICTED: ACT domain-containing protein ACR6 isoform X1 [Beta vulgaris subsp. vulgaris])	3.54	2.44	3.49	2.88	4.95	5.39	1.31	1.18	1.64	------	------	------	------	------	------	------	------	gi|75337195|sp|Q9SGA0.1|ACR6_ARATH;	RecName: Full=ACT domain-containing protein ACR6; AltName: Full=Protein ACT DOMAIN REPEATS 6;	PF01842.22;PF13740.3;PF13291.3	ACT;ACT_6;ACT_4	ACT domain;ACT domain;ACT domain
TRINITY_DN10596_c1_g3	PREDICTED: uncharacterized protein LOC109206169 [Nicotiana attenuata])	0.05	0.07	0.06	0.02	0.09	0.02	0.49	0.4	0.46	------	------	------	------	------	------	------	------	------	------	PF14111.3	DUF4283	Domain of unknown function (DUF4283)
TRINITY_DN10599_c2_g1		11.53	8.19	9.08	6.39	6.03	5.61	1.33	0.41	1.38	------	------	------	------	------	------	------	------	------	------	------	------	------
TRINITY_DN10599_c3_g1	gamma-glutamyl hydrolase 1-like [Chenopodium quinoa])	620.17	563.96	593.44	661.3	640.76	675.65	289.08	152.1	266.9	GO:0008242	MF:omega peptidase activity;	K01307	GGH	map00790	Folate biosynthesis)	------	------	gi|75213457|sp|Q9SYL6.1|GGH1_ARATH;	RecName: Full=Gamma-glutamyl hydrolase 1; Short=AtGGH1; AltName: Full=Conjugase; AltName: Full=GH; AltName: Full=Gamma-Glu-X carboxypeptidase; Flags: Precursor;	PF07722.10	Peptidase_C26	Peptidase C26
TRINITY_DN10600_c0_g5	probable serine/threonine-protein kinase PBL7 [Spinacia oleracea])	0.23	0.28	0.41	0.44	1.29	1.14	1.78	0.23	0.81	GO:0016021;GO:0016021;GO:0005524;GO:0004672;GO:0005524;GO:0004674	CC:integral component of membrane;CC:integral component of membrane;MF:ATP binding;MF:protein kinase activity;MF:ATP binding;MF:protein serine/threonine kinase activity;	K04733	IRAK4	------	------	------	------	gi|122230074|sp|Q0WRY5.1|CDL1_ARATH;	RecName: Full=Serine/threonine-protein kinase CDL1; AltName: Full=Protein CDG1-like 1;	PF00069.22;PF07714.14;PF15102.3;PF10324.6;PF16492.2;PF06024.9	Pkinase;Pkinase_Tyr;TMEM154;7TM_GPCR_Srw;Cadherin_C_2;DUF912	Protein kinase domain;Protein tyrosine kinase;TMEM154 protein family;Serpentine type 7TM GPCR chemoreceptor Srw;Cadherin cytoplasmic C-terminal;Nucleopolyhedrovirus protein of unknown function (DUF912)
TRINITY_DN10604_c1_g1	PREDICTED: heat shock cognate 70 kDa protein 2-like [Ziziphus jujuba])	107.21	185.17	199.19	250.13	548.33	461.12	127.95	84.28	134.41	GO:0005524;GO:0005524;GO:0005524;GO:0005524	MF:ATP binding;MF:ATP binding;MF:ATP binding;MF:ATP binding;	K03283	HSPA1_8	map04144;map04141;map03040	Endocytosis);Protein processing in endoplasmic reticulum);Spliceosome)	------	------	gi|75311168|sp|Q9LHA8.1|MD37C_ARATH;	RecName: Full=Probable mediator of RNA polymerase II transcription subunit 37c; AltName: Full=Heat shock 70 kDa protein 4; AltName: Full=Heat shock cognate 70 kDa protein 4; AltName: Full=Heat shock cognate protein 70-4; Short=AtHsc70-4; AltName: Full=Heat shock protein 70-4; Short=AtHsp70-4;	PF00012.17	HSP70	Hsp70 protein
TRINITY_DN10605_c0_g13	hypersensitive-induced response protein-like protein 2 [Arachis ipaensis])	0.03	0.07	0.06	0.54	1	0.44	0.79	0.57	0.73	------	------	------	------	------	------	COG0330	O:Posttranslational modification, protein turnover, chaperones )	gi|75262692|sp|Q9FM19.1|HIR1_ARATH;	RecName: Full=Hypersensitive-induced response protein 1; Short=AtHIR1;	PF01145.22	Band_7	SPFH domain / Band 7 family
TRINITY_DN10608_c2_g7		3.41	3.06	3.44	1.47	1.43	0.62	0.92	0.31	0.44	------	------	------	------	------	------	------	------	------	------	------	------	------
TRINITY_DN10609_c0_g1	PREDICTED: probable potassium transporter 13 isoform X1 [Beta vulgaris subsp. vulgaris])	0.13	0.12	0.13	0.34	1.23	0.89	0.97	1.93	0.99	------	------	K03549	kup	------	------	------	------	gi|75114430|sp|Q652J4.1|HAK13_ORYSJ;	RecName: Full=Probable potassium transporter 13; AltName: Full=OsHAK13;	PF02705.13	K_trans	K+ potassium transporter
TRINITY_DN10617_c0_g1	PREDICTED: probable WRKY transcription factor 33 [Beta vulgaris subsp. vulgaris])	5.35	8.05	8.15	16.86	58.93	41.79	61.13	42.93	63.39	GO:0006351;GO:0005634;GO:0003700;GO:0043565	BP:transcription, DNA-templated;CC:nucleus;MF:transcription factor activity, sequence-specific DNA binding;MF:sequence-specific DNA binding;	------	------	------	------	------	------	------	------	------	------	------
TRINITY_DN10621_c3_g1	PREDICTED: endoglucanase 17 [Beta vulgaris subsp. vulgaris])	0.82	0.66	0.44	1.65	2.77	5.03	2.32	1.02	1.55	GO:0030245;GO:0008810	BP:cellulose catabolic process;MF:cellulase activity;	------	------	------	------	------	------	gi|75220064|sp|O81416.1|GUN17_ARATH;	RecName: Full=Endoglucanase 17; AltName: Full=Endo-1,4-beta glucanase 17; Flags: Precursor;	PF00759.16	Glyco_hydro_9	Glycosyl hydrolase family 9
TRINITY_DN10623_c0_g1	hypothetical protein T4D_8137, partial [Trichinella pseudospiralis])	0.81	0.05	0.09	1.12	2.07	0.78	0.09	0	0	------	------	------	------	------	------	------	------	------	------	------	------	------
TRINITY_DN10624_c2_g1	hypothetical protein BVRB_3g055140 [Beta vulgaris subsp. vulgaris])	10.84	9.29	13.16	18.41	29.07	33.97	50.11	34.18	46.23	GO:0016021	CC:integral component of membrane;	------	------	------	------	------	------	gi|29427830|sp|Q8LPB4.1|PSKR1_DAUCA;	RecName: Full=Phytosulfokine receptor 1; Short=DcPSKR1; AltName: Full=Phytosulfokine LRR receptor kinase 1; Flags: Precursor;	PF13855.3;PF12799.4	LRR_8;LRR_4	Leucine rich repeat;Leucine Rich repeats (2 copies)
TRINITY_DN10627_c0_g2	la protein 1-like [Chenopodium quinoa])	0.54	0.76	0.8	2.12	2.14	1.7	0.96	0.53	1.42	GO:0034470;GO:0005618;GO:0005829;GO:0005730;GO:0005654;GO:0003723	BP:ncRNA processing;CC:cell wall;CC:cytosol;CC:nucleolus;CC:nucleoplasm;MF:RNA binding;	K11090	LA, SSB	------	------	------	------	gi|75331816|sp|Q93ZV7.1|LA1_ARATH;	RecName: Full=La protein 1; Short=AtLa1;	PF05383.14;PF08777.8;PF00076.19	La;RRM_3;RRM_1	La domain;RNA binding motif;RNA recognition motif. (a.k.a. RRM, RBD, or RNP domain)
TRINITY_DN10628_c1_g1		0	2.34	2.1	2227.05	4184.58	4304.28	4121.06	1015.85	3024.99	------	------	------	------	------	------	------	------	------	------	PF00197.15	Kunitz_legume	Trypsin and protease inhibitor
TRINITY_DN10629_c2_g2	PREDICTED: DEAD-box ATP-dependent RNA helicase 57 [Beta vulgaris subsp. vulgaris])	1.89	1.49	2.02	3.16	3.36	3.29	3.67	2.4	4.39	GO:0005524;GO:0003676	MF:ATP binding;MF:nucleic acid binding;	K14779	DDX52, ROK1	------	------	------	------	gi|75328099|sp|Q84TG1.1|RH57_ARATH;	RecName: Full=DEAD-box ATP-dependent RNA helicase 57;	PF00270.26;PF00271.28;PF04851.12	DEAD;Helicase_C;ResIII	DEAD/DEAH box helicase;Helicase conserved C-terminal domain;Type III restriction enzyme, res subunit
TRINITY_DN10631_c4_g1	PREDICTED: NAD kinase 2, chloroplastic-like isoform X1 [Juglans regia])	5.26	6.83	5.89	2.78	2.11	2.47	9.59	9.12	10.77	GO:0019674;GO:0006741;GO:0019674;GO:0006741;GO:0019674;GO:0006741;GO:0003951;GO:0003951;GO:0003951	BP:NAD metabolic process;BP:NADP biosynthetic process;BP:NAD metabolic process;BP:NADP biosynthetic process;BP:NAD metabolic process;BP:NADP biosynthetic process;MF:NAD+ kinase activity;MF:NAD+ kinase activity;MF:NAD+ kinase activity;	K00858	ppnK, NADK	map00760	Nicotinate and nicotinamide metabolism)	------	------	gi|75269717|sp|Q53NI2.1|NADK2_ORYSJ;	RecName: Full=Probable NAD kinase 2, chloroplastic; Flags: Precursor;	------	------	------
TRINITY_DN10632_c5_g5	PREDICTED: U11/U12 small nuclear ribonucleoprotein 59 kDa protein [Beta vulgaris subsp. vulgaris])	3.89	14.17	22.06	8.87	6.65	4.84	1.08	2.7	1.06	------	------	------	------	------	------	------	------	------	------	------	------	------
TRINITY_DN10633_c2_g1	probable E3 ubiquitin-protein ligase XERICO [Manihot esculenta])	13.35	10.62	13.71	29.43	73.44	67.77	20.97	11.26	17.13	GO:0043161;GO:0061630;GO:0008270	BP:proteasome-mediated ubiquitin-dependent protein catabolic process;MF:ubiquitin protein ligase activity;MF:zinc ion binding;	K16285	XERICO	------	------	------	------	gi|75337246|sp|Q9SI09.1|XERIC_ARATH;	RecName: Full=Probable E3 ubiquitin-protein ligase XERICO;	PF13639.3;PF17123.2;PF12678.4;PF13923.3;PF00097.22;PF14634.3;PF13920.3;PF17120.2	zf-RING_2;zf-RING_11;zf-rbx1;zf-C3HC4_2;zf-C3HC4;zf-RING_5;zf-C3HC4_3;Zn_ribbon_17	Ring finger domain;RING-like zinc finger;RING-H2 zinc finger domain;Zinc finger, C3HC4 type (RING finger);Zinc finger, C3HC4 type (RING finger);zinc-RING finger domain;Zinc finger, C3HC4 type (RING finger);Zinc-ribbon, C4HC2 type
TRINITY_DN10633_c5_g1	PREDICTED: probable WRKY transcription factor 50 isoform X2 [Beta vulgaris subsp. vulgaris])	0.41	0.37	0.17	4.64	12.45	11.99	5.59	2.28	3.87	------	------	------	------	------	------	------	------	gi|29839580|sp|Q8VWQ5.1|WRK50_ARATH;	RecName: Full=Probable WRKY transcription factor 50; AltName: Full=WRKY DNA-binding protein 50;	PF03106.12	WRKY	WRKY DNA -binding domain
TRINITY_DN10633_c5_g2	probable WRKY transcription factor 50 [Spinacia oleracea])	0.26	0.67	0.19	1.02	2.62	2.36	3.47	2.07	2.33	GO:0006351;GO:0005634;GO:0003700;GO:0043565	BP:transcription, DNA-templated;CC:nucleus;MF:transcription factor activity, sequence-specific DNA binding;MF:sequence-specific DNA binding;	------	------	------	------	------	------	gi|29839580|sp|Q8VWQ5.1|WRK50_ARATH;	RecName: Full=Probable WRKY transcription factor 50; AltName: Full=WRKY DNA-binding protein 50;	PF03106.12	WRKY	WRKY DNA -binding domain
TRINITY_DN10637_c6_g2	probable sulfate transporter 4.2 [Chenopodium quinoa])	13.97	16.78	16.9	25.34	27.24	18.66	24.12	25.39	32.67	------	------	K18059	SULTR4	------	------	------	------	gi|37088896|sp|Q8GYH8.2|SUT42_ARATH;	RecName: Full=Probable sulfate transporter 4.2;	PF00916.17	Sulfate_transp	Sulfate permease family
TRINITY_DN10638_c3_g4	uncharacterized protein LOC110775208 [Spinacia oleracea])	0.15	0.14	0.17	0.03	0.07	0.06	0.23	0.23	0.38	GO:0051301;GO:0032955;GO:0051301;GO:0032955	BP:cell division;BP:regulation of barrier septum assembly;BP:cell division;BP:regulation of barrier septum assembly;	------	------	------	------	------	------	------	------	PF12204.5	DUF3598	Domain of unknown function (DUF3598)
TRINITY_DN10639_c2_g4	uncharacterized protein LOC110691642 [Chenopodium quinoa])	0	0	0.02	0.48	0.77	0.39	0.17	0.06	0.04	GO:0015074;GO:0003676	BP:DNA integration;MF:nucleic acid binding;	------	------	------	------	------	------	------	------	PF14223.3;PF14244.3	Retrotran_gag_2;Retrotran_gag_3	gag-polypeptide of LTR copia-type;gag-polypeptide of LTR copia-type
TRINITY_DN10641_c2_g8		0.04	0.19	0.17	0.71	0.86	0.93	0.94	0.49	1.22	------	------	------	------	------	------	------	------	------	------	------	------	------
TRINITY_DN10642_c3_g3	LOW QUALITY PROTEIN: (+)-neomenthol dehydrogenase-like [Chenopodium quinoa])	2.6	1.21	3.94	4.48	4.34	10.41	5.95	5.05	3.75	GO:0016491;GO:0016491	MF:oxidoreductase activity;MF:oxidoreductase activity;	K15095	E1.1.1.208	map00902	Monoterpenoid biosynthesis)	------	------	gi|75311801|sp|Q9M2E2.1|SDR1_ARATH;	RecName: Full;	PF00106.22	adh_short	short chain dehydrogenase
TRINITY_DN10642_c3_g8	PREDICTED: nuclear transport factor 2 [Beta vulgaris subsp. vulgaris])	2.4	2.77	2.28	2.13	2.26	1.94	5.28	4.96	4.2	------	------	K12669	OST3, OST6	map00510;map04141	N-Glycan biosynthesis);Protein processing in endoplasmic reticulum)	------	------	gi|15214148|sp|Q9C7F5.1|NTF2_ARATH;	RecName: Full=Nuclear transport factor 2; Short=NTF-2;	PF02136.17	NTF2	Nuclear transport factor 2 (NTF2) domain
TRINITY_DN10643_c3_g4		4.07	4.56	5.87	6.54	5.76	4.63	8.47	9.11	7.81	------	------	------	------	------	------	------	------	------	------	------	------	------
TRINITY_DN10645_c0_g1	PREDICTED: probable LRR receptor-like serine/threonine-protein kinase At5g10290 [Beta vulgaris subsp. vulgaris])	1.56	2.06	2.03	2.2	3.83	3.26	12.07	10.04	13.25	GO:0016021;GO:0016021;GO:0005524;GO:0004672;GO:0005524;GO:0004672	CC:integral component of membrane;CC:integral component of membrane;MF:ATP binding;MF:protein kinase activity;MF:ATP binding;MF:protein kinase activity;	------	------	------	------	------	------	gi|75330789|sp|Q8RY65.1|NIK2_ARATH;	RecName: Full=Protein NSP-INTERACTING KINASE 2; AltName: Full=LRR receptor-like serine/threonine-protein kinase NIK2; Flags: Precursor;	PF07714.14;PF00069.22;PF13855.3;PF12799.4;PF08263.9	Pkinase_Tyr;Pkinase;LRR_8;LRR_4;LRRNT_2	Protein tyrosine kinase;Protein kinase domain;Leucine rich repeat;Leucine Rich repeats (2 copies);Leucine rich repeat N-terminal domain
TRINITY_DN10646_c1_g6		1.33	0.86	0.68	1.34	3.14	4.04	6.93	2.66	2.57	------	------	------	------	------	------	------	------	------	------	------	------	------
TRINITY_DN10648_c0_g1		1.22	1.35	1.18	12.87	31.59	22.7	21.77	10.41	15.89	------	------	------	------	------	------	------	------	------	------	------	------	------
TRINITY_DN10648_c1_g1	replication protein A 70 kDa DNA-binding subunit B-like [Spinacia oleracea])	0.86	0.64	0.27	0.66	1.54	0.88	0.52	0.28	0.83	------	------	------	------	------	------	------	------	------	------	------	------	------
TRINITY_DN10653_c2_g1		1.33	0.89	0.77	1.66	1.47	0.43	0.14	0.33	0.46	------	------	------	------	------	------	------	------	------	------	------	------	------
TRINITY_DN10658_c0_g1	PREDICTED: transketolase, chloroplastic [Beta vulgaris subsp. vulgaris])	11.21	10.23	12.05	16.7	18.82	16.86	6.9	3.45	6.17	GO:0008152;GO:0008152;GO:0004802;GO:0004802	BP:metabolic process;BP:metabolic process;MF:transketolase activity;MF:transketolase activity;	K00615	E2.2.1.1, tktA, tktB	map00030;map00710	Pentose phosphate pathway);Carbon fixation in photosynthetic organisms)	COG0021	G:Carbohydrate transport and metabolism )	gi|68052991|sp|O20250.1|TKTC_SPIOL;	RecName: Full=Transketolase, chloroplastic; Short=TK; Flags: Precursor;	PF00456.18;PF02779.21;PF02780.17	Transketolase_N;Transket_pyr;Transketolase_C	Transketolase, thiamine diphosphate binding domain;Transketolase, pyrimidine binding domain;Transketolase, C-terminal domain
TRINITY_DN10658_c0_g2	transketolase, chloroplastic [Spinacia oleracea])	1.71	2.07	1.93	0.78	0.99	0.88	1.39	1.01	1.81	GO:0008152;GO:0008152;GO:0004802;GO:0004802	BP:metabolic process;BP:metabolic process;MF:transketolase activity;MF:transketolase activity;	K00615	E2.2.1.1, tktA, tktB	map00030;map00710	Pentose phosphate pathway);Carbon fixation in photosynthetic organisms)	COG0021	G:Carbohydrate transport and metabolism )	gi|68052991|sp|O20250.1|TKTC_SPIOL;	RecName: Full=Transketolase, chloroplastic; Short=TK; Flags: Precursor;	PF00456.18;PF02779.21;PF02780.17	Transketolase_N;Transket_pyr;Transketolase_C	Transketolase, thiamine diphosphate binding domain;Transketolase, pyrimidine binding domain;Transketolase, C-terminal domain
TRINITY_DN10660_c1_g4	glutamine synthetase, partial [Dorcoceras hygrometricum])	3.64	3.7	3.89	3.72	8.58	6.58	6.78	4.54	6.38	GO:0006542;GO:0004356	BP:glutamine biosynthetic process;MF:glutamate-ammonia ligase activity;	K01915	glnA, GLUL	map00630;map00220;map00250;map00910	Glyoxylate and dicarboxylate metabolism);Arginine biosynthesis);Alanine, aspartate and glutamate metabolism);Nitrogen metabolism)	------	------	gi|75309209|sp|Q9FMD9.1|GLN14_ARATH;	RecName: Full=Glutamine synthetase cytosolic isozyme 1-4; AltName: Full=Glutamate--ammonia ligase GLN1;4; Short=GLN1;4;	PF00120.21	Gln-synt_C	Glutamine synthetase, catalytic domain
TRINITY_DN10661_c1_g3	GRAS family transcription factor [Dianthus caryophyllus])	8.15	11.2	12.95	21.87	65.02	68.71	131.99	82.47	104.59	GO:0006355;GO:0006351;GO:0006355;GO:0006351	BP:regulation of transcription, DNA-templated;BP:transcription, DNA-templated;BP:regulation of transcription, DNA-templated;BP:transcription, DNA-templated;	------	------	------	------	------	------	gi|73620050|sp|Q69VG1.1|CIGR1_ORYSJ;	RecName: Full=Chitin-inducible gibberellin-responsive protein 1;	PF03514.11	GRAS	GRAS domain family
TRINITY_DN10661_c1_g5	GRAS family transcription factor [Dianthus caryophyllus])	4.9	5.99	5.26	8.87	14.91	16.67	40.9	20.23	31.25	GO:0006355;GO:0006351	BP:regulation of transcription, DNA-templated;BP:transcription, DNA-templated;	------	------	------	------	------	------	gi|73620050|sp|Q69VG1.1|CIGR1_ORYSJ;	RecName: Full=Chitin-inducible gibberellin-responsive protein 1;	PF03514.11	GRAS	GRAS domain family
TRINITY_DN10663_c0_g1	PREDICTED: KH domain-containing protein At4g18375 [Beta vulgaris subsp. vulgaris])	0.63	0.33	0.48	1.48	5.23	3.73	1.72	0.55	1.83	------	------	K21444	PCBP3_4	------	------	------	------	------	------	PF00013.26	KH_1	KH domain
TRINITY_DN10665_c3_g1	PREDICTED: protein ABHD18 [Beta vulgaris subsp. vulgaris])	21.38	26.33	21.49	7.25	6.44	6.23	26.6	22.24	29.93	------	------	------	------	------	------	------	------	gi|81898417|sp|Q8C1A9.1|ABD18_MOUSE;	RecName: Full=Protein ABHD18; AltName: Full=Alpha/beta hydrolase domain-containing protein 18; Short=Abhydrolase domain-containing protein 18; Flags: Precursor;	PF09752.6	DUF2048	Uncharacterized conserved protein (DUF2048)
TRINITY_DN10665_c3_g3		1.34	1.34	1.6	0.14	0.18	0.34	1.87	1.05	2.02	------	------	------	------	------	------	------	------	------	------	------	------	------
TRINITY_DN10668_c2_g1	PREDICTED: uncharacterized vacuolar membrane protein YML018C [Beta vulgaris subsp. vulgaris])	3.12	2.64	3.35	6.33	5.67	5.46	1.39	1.11	1.67	GO:0016021	CC:integral component of membrane;	K15289	SLC35F5	------	------	COG0697;COG0697	G:Carbohydrate transport and metabolism);E:Amino acid transport and metabolism)	gi|2497105|sp|Q03730.1|YMB8_YEAST;	RecName: Full=Uncharacterized vacuolar membrane protein YML018C;	PF00892.17;PF08449.8	EamA;UAA	EamA-like transporter family;UAA transporter family
TRINITY_DN10672_c0_g1	PREDICTED: UPF0481 protein At3g47200 [Beta vulgaris subsp. vulgaris])	24.01	27.42	22.03	13.48	8.79	8.08	15.74	12.41	15.67	GO:0016021;GO:0016021	CC:integral component of membrane;CC:integral component of membrane;	------	------	------	------	------	------	gi|75203068|sp|Q9SD53.1|Y3720_ARATH;	RecName: Full=UPF0481 protein At3g47200;	PF03140.12	DUF247	Plant protein of unknown function
TRINITY_DN10673_c0_g1	PREDICTED: vacuolar iron transporter homolog 2 [Beta vulgaris subsp. vulgaris])	1.9	3.3	3.01	16.45	53.36	53.96	60.56	27.91	37.92	GO:0016021	CC:integral component of membrane;	------	------	------	------	------	------	gi|75207331|sp|Q9SRD3.1|VITH2_ARATH;	RecName: Full=Vacuolar iron transporter homolog 2; AltName: Full=Protein NODULIN-LIKE 2;	PF01988.16	VIT1	VIT family
TRINITY_DN10673_c0_g2		0.88	0.46	0.84	6.99	15.83	16.19	11.35	4	9.36	------	------	------	------	------	------	------	------	------	------	------	------	------
TRINITY_DN10674_c0_g1		0.44	0.56	0.33	0	0.34	0	2.63	2.64	2.54	------	------	------	------	------	------	------	------	------	------	------	------	------
TRINITY_DN10675_c0_g1	putative disease resistance protein RGA3 [Spinacia oleracea])	46.43	41.02	35.11	45.86	128.91	93	157.76	89.29	153.77	------	------	------	------	------	------	------	------	gi|117949827|sp|Q7XA42.2|RGA1_SOLBU;	RecName: Full=Putative disease resistance protein RGA1; AltName: Full=RGA3-blb;	PF12799.4;PF13855.3	LRR_4;LRR_8	Leucine Rich repeats (2 copies);Leucine rich repeat
TRINITY_DN10677_c0_g1	uncharacterized protein LOC110682604 [Chenopodium quinoa])	1.22	0.52	1.27	0.92	1.25	1.59	1.51	1.38	2.84	------	------	------	------	------	------	------	------	------	------	------	------	------
TRINITY_DN10677_c0_g4	BI1-like protein [Chenopodium quinoa])	0.11	0.21	0.43	0.46	0.88	0.43	0.7	0.71	0.83	GO:0050832;GO:0060548;GO:0016021;GO:0016021	BP:defense response to fungus;BP:negative regulation of cell death;CC:integral component of membrane;CC:integral component of membrane;	K06890	K06890	------	------	COG0670	S:Function unknown )	gi|75164899|sp|Q94A20.1|BI1L_ARATH;	RecName: Full=BI1-like protein;	PF01027.17	Bax1-I	Inhibitor of apoptosis-promoting Bax1
TRINITY_DN10679_c1_g2	peroxidase 5-like [Chenopodium quinoa])	55.93	62.53	78.05	48.15	43.6	40.07	18.53	15.08	17.28	GO:0042744;GO:0006979;GO:0005576;GO:0020037;GO:0046872;GO:0004601	BP:hydrogen peroxide catabolic process;BP:response to oxidative stress;CC:extracellular region;MF:heme binding;MF:metal ion binding;MF:peroxidase activity;	K00430	E1.11.1.7	map00940	Phenylpropanoid biosynthesis)	------	------	gi|300669658|sp|A7QEU4.2|PER5_VITVI;	RecName: Full=Peroxidase 5; Flags: Precursor;	PF00141.20	peroxidase	Peroxidase
TRINITY_DN10682_c1_g1	PREDICTED: transcription factor MYB1R1 [Erythranthe guttata])	44.24	51.36	46.27	25.94	25.61	21.75	42.63	34.2	48.17	GO:0006355;GO:0006351;GO:0006355;GO:0006351;GO:0006355;GO:0006351;GO:0005634;GO:0005634;GO:0005634;GO:0003677;GO:0003677;GO:0003677	BP:regulation of transcription, DNA-templated;BP:transcription, DNA-templated;BP:regulation of transcription, DNA-templated;BP:transcription, DNA-templated;BP:regulation of transcription, DNA-templated;BP:transcription, DNA-templated;CC:nucleus;CC:nucleus;CC:nucleus;MF:DNA binding;MF:DNA binding;MF:DNA binding;	------	------	------	------	------	------	gi|122232932|sp|Q2V9B0.1|MY1R1_SOLTU;	RecName: Full=Transcription factor MYB1R1; AltName: Full=Myb-related protein R1; Short=StMYB1R-1;	------	------	------
TRINITY_DN10682_c1_g2	probable polyamine oxidase 5 [Chenopodium quinoa])	18.88	16.27	17.73	20.25	20.34	17.8	7.07	4.88	7.85	GO:0016491	MF:oxidoreductase activity;	K12259	SMOX, PAO5	map00330;map00410	Arginine and proline metabolism);beta-Alanine metabolism)	------	------	gi|75266349|sp|Q9SU79.1|PAO5_ARATH;	RecName: Full=Probable polyamine oxidase 5; Short=AtPAO5;	PF01593.21;PF13450.3	Amino_oxidase;NAD_binding_8	Flavin containing amine oxidoreductase;NAD(P)-binding Rossmann-like domain
TRINITY_DN10682_c3_g1	mitochondrial adenine nucleotide transporter ADNT1-like isoform X2 [Chenopodium quinoa])	10.38	10.09	9.97	20.02	54.26	44.38	66.9	58.69	71.29	------	------	K14684	SLC25A23S	------	------	------	------	gi|74996819|sp|Q54MZ4.1|MCFB_DICDI;	RecName: Full=Mitochondrial substrate carrier family protein B;	PF00153.24;PF12315.5	Mito_carr;DUF3633	Mitochondrial carrier protein;Protein of unknown function (DUF3633)
TRINITY_DN10682_c3_g2	PREDICTED: mitochondrial substrate carrier family protein B-like [Beta vulgaris subsp. vulgaris])	0.07	0.02	0.07	0.37	0.93	0.54	1.07	0.62	1.56	------	------	K14684	SLC25A23S	------	------	------	------	gi|332278178|sp|O65023.2|EAAC_ARATH;	RecName: Full=Probable envelope ADP,ATP carrier protein, chloroplastic; AltName: Full=Envelope ADP/ATP translocase; Flags: Precursor;	PF00153.24	Mito_carr	Mitochondrial carrier protein
TRINITY_DN10682_c4_g1	amino-acid permease BAT1 homolog isoform X2 [Populus trichocarpa])	0.68	0.86	1.51	3.29	6.13	5.04	2.37	0.75	2.37	GO:0006865;GO:0016021;GO:0022857	BP:amino acid transport;CC:integral component of membrane;MF:transmembrane transporter activity;	------	------	------	------	COG0531	E:Amino acid transport and metabolism )	gi|403399734|sp|B9EXZ6.1|BAT1_ORYSJ;	RecName: Full=Amino-acid permease BAT1 homolog;	PF13520.3	AA_permease_2	Amino acid permease
TRINITY_DN10684_c1_g1	thermospermine synthase ACAULIS5 [Spinacia oleracea])	1.41	2.87	2.11	3.13	4.49	7.16	1.52	0.73	1.56	GO:0006596;GO:0009926;GO:0006596;GO:0048759;GO:0016740;GO:0016768;GO:0010487	BP:polyamine biosynthetic process;BP:auxin polar transport;BP:polyamine biosynthetic process;BP:xylem vessel member cell differentiation;MF:transferase activity;MF:spermine synthase activity;MF:thermospermine synthase activity;	K18787	ACL5	------	------	COG0421	E:Amino acid transport and metabolism )	gi|75198278|sp|Q9S7X6.1|ACL5_ARATH;	RecName: Full=Thermospermine synthase ACAULIS5;	PF01564.14;PF13649.3	Spermine_synth;Methyltransf_25	Spermine/spermidine synthase;Methyltransferase domain
TRINITY_DN10685_c6_g4	calcium-transporting ATPase 2, plasma membrane-type-like [Chenopodium quinoa])	15.66	16.05	13.94	56.28	126.4	99.06	96.47	70.08	82.08	GO:0016021;GO:0005524;GO:0005388;GO:0005516	CC:integral component of membrane;MF:ATP binding;MF:calcium-transporting ATPase activity;MF:calmodulin binding;	K01537	E3.6.3.8	------	------	------	------	gi|12229639|sp|O81108.1|ACA2_ARATH;	RecName: Full=Calcium-transporting ATPase 2, plasma membrane-type; AltName: Full=C;	PF00122.17;PF00689.18;PF12515.5;PF00702.23;PF13246.3;PF00690.23;PF08282.9	E1-E2_ATPase;Cation_ATPase_C;CaATP_NAI;Hydrolase;Cation_ATPase;Cation_ATPase_N;Hydrolase_3	E1-E2 ATPase;Cation transporting ATPase, C-terminus;Ca2+-ATPase N terminal autoinhibitory domain;haloacid dehalogenase-like hydrolase;Cation transport ATPase (P-type);Cation transporter/ATPase, N-terminus;haloacid dehalogenase-like hydrolase
TRINITY_DN10694_c1_g1		2	1.55	1.98	2.03	2.95	2.5	8.59	8.38	12.54	------	------	------	------	------	------	------	------	------	------	------	------	------
TRINITY_DN10695_c0_g1		0.25	0.56	0.26	0.6	1.08	0.72	0.75	1.13	1.03	------	------	------	------	------	------	------	------	------	------	------	------	------
TRINITY_DN10700_c0_g1	transcription repressor OFP6-like [Chenopodium quinoa])	2.01	1.41	1.76	1.11	2.23	1.72	3.38	2.6	3.72	------	------	------	------	------	------	------	------	gi|122214728|sp|Q3EAL1.1|OFP6_ARATH;	RecName: Full=Transcription repressor OFP6; AltName: Full=Ovate family protein 6; Short=AtOFP6;	PF04844.10	Ovate	Transcriptional repressor, ovate
TRINITY_DN10701_c3_g1	transcription factor bHLH68-like isoform X2 [Chenopodium quinoa])	18.35	20.06	19.4	15.43	18.14	20.03	7.27	4.79	6.4	------	------	------	------	------	------	------	------	gi|75159400|sp|Q8S3D1.2|BH068_ARATH;	RecName: Full=Transcription factor bHLH68; AltName: Full=Basic helix-loop-helix protein 68; Short=AtbHLH68; Short=bHLH 68; AltName: Full=Transcription factor EN 60; AltName: Full=bHLH transcription factor bHLH068;	------	------	------
TRINITY_DN10701_c3_g2	hypothetical protein SOVF_033280 isoform A [Spinacia oleracea])	21.7	24.04	23.84	21	19.21	16.77	11.14	7.01	7.6	GO:0046983;GO:0046983	MF:protein dimerization activity;MF:protein dimerization activity;	------	------	------	------	------	------	------	------	------	------	------
TRINITY_DN10701_c3_g3	transcription factor bHLH68-like isoform X2 [Chenopodium quinoa])	11.05	12.47	12.81	16.9	17.38	32.44	6.78	6.18	5.71	GO:0006366;GO:0005634;GO:0001046;GO:0046983;GO:0001228;GO:0046983	BP:transcription from RNA polymerase II promoter;CC:nucleus;MF:core promoter sequence-specific DNA binding;MF:protein dimerization activity;MF:transcriptional activator activity, RNA polymerase II transcription regulatory region sequence-specific binding;MF:protein dimerization activity;	------	------	------	------	------	------	gi|75159400|sp|Q8S3D1.2|BH068_ARATH;	RecName: Full=Transcription factor bHLH68; AltName: Full=Basic helix-loop-helix protein 68; Short=AtbHLH68; Short=bHLH 68; AltName: Full=Transcription factor EN 60; AltName: Full=bHLH transcription factor bHLH068;	------	------	------
TRINITY_DN10704_c1_g2	heat shock factor protein HSF30-like isoform X1 [Chenopodium quinoa])	2.84	3.04	3.82	3.72	3.51	3.46	1.1	0.97	1.34	------	------	K09419	HSFF	------	------	------	------	gi|729774|sp|P41152.1|HSF30_SOLPE;	RecName: Full=Heat shock factor protein HSF30; AltName: Full=Heat shock transcription factor 30; Short=HSTF 30; AltName: Full=Heat stress transcription factor;	PF00447.14	HSF_DNA-bind	HSF-type DNA-binding
TRINITY_DN10705_c1_g3	uncharacterized protein C24B11.05-like [Chenopodium quinoa])	21.47	28	30.58	48.43	163.07	111.98	39.44	34.85	35.88	GO:0008152;GO:0008152;GO:0008152;GO:0016787;GO:0016787;GO:0016787	BP:metabolic process;BP:metabolic process;BP:metabolic process;MF:hydrolase activity;MF:hydrolase activity;MF:hydrolase activity;	K07025	K07025	------	------	COG1011	R:General function prediction only )	------	------	------	------	------
TRINITY_DN10711_c0_g1	PREDICTED: uncharacterized protein LOC104906595 isoform X2 [Beta vulgaris subsp. vulgaris])	0.31	0.29	1.27	0.17	0.66	1.58	6.6	8.39	7.62	GO:0032147;GO:0060236;GO:0032147;GO:0060236;GO:0005874;GO:0005819;GO:0005874;GO:0005819	BP:activation of protein kinase activity;BP:regulation of mitotic spindle organization;BP:activation of protein kinase activity;BP:regulation of mitotic spindle organization;CC:microtubule;CC:spindle;CC:microtubule;CC:spindle;	------	------	------	------	------	------	------	------	PF12214.5	TPX2_importin	Cell cycle regulated microtubule associated protein
TRINITY_DN10712_c0_g1	PREDICTED: H/ACA ribonucleoprotein complex non-core subunit NAF1 isoform X1 [Beta vulgaris subsp. vulgaris])	2.51	5.03	4	7.45	19.65	9.3	11.21	9.34	13.26	------	------	------	------	------	------	------	------	------	------	------	------	------
TRINITY_DN10713_c0_g1	PREDICTED: putative amidase C869.01 [Beta vulgaris subsp. vulgaris])	1.82	2.85	2.69	3.99	5.89	6.13	4.32	2.11	3.19	------	------	K01426	E3.5.1.4, amiE	map00360;map00330;map00380	Phenylalanine metabolism);Arginine and proline metabolism);Tryptophan metabolism)	------	------	gi|952543399|sp|D4B3C8.1|A2965_ARTBC;	RecName: Full=Putative amidase ARB_02965; Flags: Precursor;	PF01425.18	Amidase	Amidase
TRINITY_DN10714_c0_g1	K(+) efflux antiporter 3, chloroplastic-like isoform X1 [Chenopodium quinoa])	0.56	0.39	0.76	1.07	1.04	0.94	0.39	0.28	0.37	------	------	------	------	------	------	COG1226	P:Inorganic ion transport and metabolism )	gi|298351841|sp|Q9M0Z3.2|KEA3_ARATH;	RecName: Full=;	PF00999.18;PF02254.15	Na_H_Exchanger;TrkA_N	Sodium/hydrogen exchanger family;TrkA-N domain
TRINITY_DN10715_c1_g1		9.17	9.56	8.36	10.67	6.48	9.43	3.87	3.15	4.76	------	------	------	------	------	------	------	------	------	------	------	------	------
TRINITY_DN10716_c3_g3	ABC transporter G family member 25 [Spinacia oleracea])	9.26	10.13	10.66	7.61	6.69	5.93	3.49	2.75	4.31	GO:0016021;GO:0005524;GO:0016887	CC:integral component of membrane;MF:ATP binding;MF:ATPase activity;	------	------	------	------	------	------	gi|75328103|sp|Q84TH5.1|AB25G_ARATH;	RecName: Full=ABC transporter G family member 25; Short=ABC transporter ABCG.25; Short=AtABCG25; AltName: Full=White-brown complex homolog protein 26; Short=AtWBC26;	PF01061.21;PF12698.4	ABC2_membrane;ABC2_membrane_3	ABC-2 type transporter;ABC-2 family transporter protein
TRINITY_DN10717_c0_g1	LRR receptor-like serine/threonine-protein kinase [Chenopodium quinoa])	9.11	9.18	8.77	3.65	2.96	3.36	4.52	4.61	6.73	GO:0016021;GO:0016021;GO:0005524;GO:0004674;GO:0005524;GO:0004674	CC:integral component of membrane;CC:integral component of membrane;MF:ATP binding;MF:protein serine/threonine kinase activity;MF:ATP binding;MF:protein serine/threonine kinase activity;	------	------	------	------	COG0515;COG4886	T:Signal transduction mechanisms );S:Function unknown )	gi|264664500|sp|C0LGR3.1|Y4265_ARATH;	RecName: Full=Probable LRR receptor-like serine/threonine-protein kinase At4g26540; Flags: Precursor;	PF13855.3;PF12799.4;PF00069.22;PF07714.14;PF08263.9	LRR_8;LRR_4;Pkinase;Pkinase_Tyr;LRRNT_2	Leucine rich repeat;Leucine Rich repeats (2 copies);Protein kinase domain;Protein tyrosine kinase;Leucine rich repeat N-terminal domain
TRINITY_DN10719_c2_g2	leucine-rich repeat extensin-like protein 4 [Spinacia oleracea])	0.74	1.1	1.44	1.45	1.98	2.31	5.73	5.89	5.48	------	------	------	------	------	------	------	------	gi|75318316|sp|O48809.1|LRX2_ARATH;	RecName: Full=Leucine-rich repeat extensin-like protein 2; Short=AtLRX2; Short=LRR/EXTENSIN2; AltName: Full=Cell wall hydroxyproline-rich glycoprotein; Flags: Precursor;	PF13855.3;PF12799.4	LRR_8;LRR_4	Leucine rich repeat;Leucine Rich repeats (2 copies)
TRINITY_DN10720_c3_g11	uncharacterized protein LOC110697369 [Chenopodium quinoa])	1.93	1.85	1.9	1.78	1.75	1.53	2.68	2.14	2.76	------	------	------	------	------	------	------	------	------	------	PF07279.8	DUF1442	Protein of unknown function (DUF1442)
TRINITY_DN10720_c3_g8	PREDICTED: MLO-like protein 9 [Beta vulgaris subsp. vulgaris])	1.61	1.58	1.61	0.6	0.87	0.66	1.68	2.31	1.59	GO:0006952;GO:0009607;GO:0016021;GO:0005516	BP:defense response;BP:response to biotic stimulus;CC:integral component of membrane;MF:calmodulin binding;	K08472	MLO	------	------	------	------	gi|33112636|sp|O22757.2|MLO8_ARATH;	RecName: Full=MLO-like protein 8; Short=AtMlo8;	PF03094.12	Mlo	Mlo family
TRINITY_DN10721_c0_g1	uncharacterized protein LOC110692913 [Chenopodium quinoa])	1.53	1.14	2.03	1.97	2.46	3.07	2.99	1.96	2.92	------	------	------	------	------	------	------	------	------	------	PF12043.5	DUF3527	Domain of unknown function (DUF3527)
TRINITY_DN10723_c0_g1		0.13	0.18	0	0	0	0	0.98	0.87	2.1	------	------	------	------	------	------	------	------	------	------	------	------	------
TRINITY_DN10724_c2_g2		3.33	3.6	4.41	4.4	6.52	8.79	5.32	3.43	6.53	------	------	------	------	------	------	------	------	------	------	------	------	------
TRINITY_DN10725_c0_g2	hypothetical protein BVRB_5g097830 isoform A [Beta vulgaris subsp. vulgaris])	0.7	1.19	0.86	0.65	0.72	0.77	0.4	0.23	0.38	------	------	------	------	------	------	------	------	------	------	------	------	------
TRINITY_DN10728_c0_g1		3.29	3.18	1.78	0.49	1.56	0.57	0.21	0.47	0.45	------	------	------	------	------	------	------	------	------	------	------	------	------
TRINITY_DN10730_c1_g2	hypothetical protein F511_35593 [Dorcoceras hygrometricum])	5.1	6.29	9.53	20.28	34.07	25.69	16.75	7.61	18.97	GO:0016021;GO:0003779;GO:0003779;GO:0003779	CC:integral component of membrane;MF:actin binding;MF:actin binding;MF:actin binding;	------	------	------	------	------	------	gi|754388954|sp|F4HZB5.1|NET1D_ARATH;	RecName: Full=Protein NETWORKED 1D;	------	------	------
TRINITY_DN10731_c0_g1	flotillin-like protein [Trifolium pratense])	1.06	0.95	1.22	0.43	0.93	0.96	21.23	10.71	31.26	------	------	K07192	FLOT	------	------	------	------	gi|300680963|sp|D2XNR1.1|FLOT4_MEDTR;	RecName: Full=Flotillin-like protein 4;	PF01145.22	Band_7	SPFH domain / Band 7 family
TRINITY_DN10732_c1_g1	probable disease resistance protein At4g27220 [Spinacia oleracea])	0.64	0.85	0.36	1.84	5.01	2.68	5.84	6.04	10.92	------	------	K13459	RPS2	map04626	Plant-pathogen interaction)	------	------	gi|46396029|sp|Q9T048.1|DRL27_ARATH;	RecName: Full=Disease resistance protein At4g27190;	PF00931.19;PF12799.4;PF13855.3;PF01637.15	NB-ARC;LRR_4;LRR_8;ATPase_2	NB-ARC domain;Leucine Rich repeats (2 copies);Leucine rich repeat;ATPase domain predominantly from Archaea
TRINITY_DN10734_c0_g1	F-box/LRR-repeat protein At3g59200-like [Spinacia oleracea])	0.19	0	0.15	0.35	0.83	0.75	0.29	0.06	0.29	------	------	------	------	------	------	------	------	------	------	------	------	------
TRINITY_DN10734_c0_g2	protein SRC2-like [Chenopodium quinoa])	1.52	1.71	1.05	0.71	1.23	0.79	4.93	3.04	6.08	GO:0016021	CC:integral component of membrane;	------	------	------	------	------	------	gi|75096909|sp|O04023.1|SRC2_ARATH;	RecName: Full=Protein SRC2 homolog; Short=AtSRC2;	PF00168.27	C2	C2 domain
TRINITY_DN10739_c3_g1	PREDICTED: chitinase 6 [Musa acuminata subsp. malaccensis])	50.27	64.73	58.53	87.78	160.34	137.06	155.88	94.89	132.44	GO:0005975;GO:0016998;GO:0006032;GO:0008061;GO:0004568	BP:carbohydrate metabolic process;BP:cell wall macromolecule catabolic process;BP:chitin catabolic process;MF:chitin binding;MF:chitinase activity;	K01183	E3.2.1.14	map00520	Amino sugar and nucleotide sugar metabolism)	------	------	gi|1168935|sp|P42820.1|CHIP_BETVU;	RecName: Full=Acidic endochitinase SP2; Flags: Precursor;	PF00182.16	Glyco_hydro_19	Chitinase class I
TRINITY_DN10742_c0_g1		1.82	2.46	1.71	1.19	0.9	1.47	0.73	0.27	0.69	------	------	------	------	------	------	------	------	------	------	------	------	------
TRINITY_DN10742_c0_g2	probable long-chain-alcohol O-fatty-acyltransferase 1 [Spinacia oleracea])	2.76	4.11	3.3	3.21	6.64	5.8	1.69	1.48	1.16	GO:0016021;GO:0016021;GO:0016746	CC:integral component of membrane;CC:integral component of membrane;MF:transferase activity, transferring acyl groups;	------	------	------	------	------	------	gi|75209995|sp|Q9SV07.1|ASAT1_ARATH;	RecName: Full=Acyl-CoA--sterol O-acyltransferase 1; AltName: Full=Sterol O-acyltransferase 1;	PF13813.3	MBOAT_2	Membrane bound O-acyl transferase family
TRINITY_DN10743_c0_g3	PREDICTED: glycosyltransferase family 92 protein At1g27200 [Beta vulgaris subsp. vulgaris])	4.61	4.38	5.29	7.4	8.77	7.38	8.48	6.39	10.05	GO:0016021;GO:0005794;GO:0016021	CC:integral component of membrane;CC:Golgi apparatus;CC:integral component of membrane;	------	------	------	------	------	------	gi|325530317|sp|B9S2H4.1|Y232_RICCO;	RecName: Full=Glycosyltransferase family 92 protein RCOM_0530710;	PF01697.24;PF13704.3	Glyco_transf_92;Glyco_tranf_2_4	Glycosyltransferase family 92;Glycosyl transferase family 2
TRINITY_DN10743_c0_g4	PREDICTED: glycosyltransferase family 92 protein At1g27200 [Beta vulgaris subsp. vulgaris])	4.27	5.12	5.43	6.86	9.09	8.63	10.16	7.27	9.06	------	------	------	------	------	------	------	------	gi|325530317|sp|B9S2H4.1|Y232_RICCO;	RecName: Full=Glycosyltransferase family 92 protein RCOM_0530710;	PF01697.24;PF13704.3	Glyco_transf_92;Glyco_tranf_2_4	Glycosyltransferase family 92;Glycosyl transferase family 2
TRINITY_DN10743_c1_g1	F-box/kelch-repeat protein At3g23880-like [Chenopodium quinoa])	0.02	0.02	0.52	2.07	2.61	3.15	20.5	25.21	19.74	------	------	------	------	------	------	------	------	gi|75151183|sp|Q8GXC7.1|FBK50_ARATH;	RecName: Full=F-box/kelch-repeat protein At3g06240;	------	------	------
TRINITY_DN10743_c1_g2		0	0	0	7.66	21.41	16.53	10.17	8.59	16.87	------	------	------	------	------	------	------	------	------	------	------	------	------
TRINITY_DN10744_c0_g1	uncharacterized protein At5g41620-like isoform X2 [Chenopodium quinoa])	1.71	1.34	1.01	1.58	1.18	1.25	0.56	0.45	0.47	------	------	------	------	------	------	------	------	gi|334302871|sp|Q66GQ2.2|Y5162_ARATH;	RecName: Full=Uncharacterized protein At5g41620;	------	------	------
TRINITY_DN10745_c0_g3		0.49	0.72	0.94	0.12	0.16	0.45	0	0	0	------	------	------	------	------	------	------	------	------	------	------	------	------
TRINITY_DN10746_c1_g3	PREDICTED: uncharacterized protein LOC104887198 [Beta vulgaris subsp. vulgaris])	0	0	0	0.17	0.38	0.2	0.65	0.27	0.59	------	------	------	------	------	------	------	------	gi|44888115|sp|P93295.1|M310_ARATH;	RecName: Full=Uncharacterized mitochondrial protein AtMg00310; AltName: Full=ORF154;	PF00078.24	RVT_1	Reverse transcriptase (RNA-dependent DNA polymerase)
TRINITY_DN10746_c1_g5	ABC transporter G family member 15-like [Chenopodium quinoa])	0.54	0.47	0.39	0.39	0.69	0.46	0.81	1.38	1.15	GO:0016021;GO:0005524;GO:0016887	CC:integral component of membrane;MF:ATP binding;MF:ATPase activity;	------	------	------	------	COG1131	V:Defense mechanisms )	gi|109896158|sp|Q8RWI9.2|AB15G_ARATH;	RecName: Full=ABC transporter G family member 15; Short=ABC transporter ABCG.15; Short=AtABCG15; AltName: Full=White-brown complex homolog protein 15; Short=AtWBC15; AltName: Full=White-brown complex homolog protein 22; Short=AtWBC22;	PF01061.21;PF00005.24;PF13555.3;PF13191.3;PF03193.13	ABC2_membrane;ABC_tran;AAA_29;AAA_16;DUF258	ABC-2 type transporter;ABC transporter;P-loop containing region of AAA domain;AAA ATPase domain;Protein of unknown function, DUF258
TRINITY_DN10750_c0_g1	synaptonemal complex protein 1-like [Chenopodium quinoa])	0.05	0.11	0.07	0.74	3.04	2.11	0.47	0.23	0.42	------	------	------	------	------	------	------	------	gi|47606316|sp|Q9LME2.1|SYCP1_ARATH;	RecName: Full=Synaptonemal complex protein 1; AltName: Full=Synaptonemal complex central region protein ZYP1a;	------	------	------
TRINITY_DN10751_c1_g2	pentatricopeptide repeat-containing protein At4g33990 [Spinacia oleracea])	0.97	1.23	1.07	1.2	1.74	3.08	2.32	2.02	2.88	GO:0008270	MF:zinc ion binding;	------	------	------	------	------	------	gi|223635622|sp|O81767.2|PP348_ARATH;	RecName: Full=Pentatricopeptide repeat-containing protein At4g33990; AltName: Full=Protein EMBRYO DEFECTIVE 2758;	------	------	------
TRINITY_DN10754_c0_g1	PREDICTED: uncharacterized protein LOC104891897 [Beta vulgaris subsp. vulgaris])	2.53	2.63	2.45	4.5	4.78	4.19	1.75	1.04	1.91	------	------	------	------	------	------	------	------	gi|75174963|sp|Q9LNG5.1|PPP7L_ARATH;	RecName: Full=Serine/threonine-protein phosphatase 7 long form homolog;	PF10536.6	PMD	Plant mobile domain
TRINITY_DN10756_c0_g1	calmodulin-binding receptor-like cytoplasmic kinase 2 [Spinacia oleracea])	2.33	1.97	2.4	2.59	3.2	2.65	5.75	3.47	7.57	------	------	K04733	IRAK4	------	------	COG0515	T:Signal transduction mechanisms )	gi|75333919|sp|Q9FIL7.1|CRCK1_ARATH;	RecName: Full=Calmodulin-binding receptor-like cytoplasmic kinase 1;	PF07714.14;PF00069.22	Pkinase_Tyr;Pkinase	Protein tyrosine kinase;Protein kinase domain
TRINITY_DN10757_c0_g1	transcription factor MYBS3-like [Hevea brasiliensis])	2.02	2.11	2.41	2.77	6.31	6.18	4.27	2.34	4.44	GO:0006355;GO:0009723;GO:0006351;GO:0006355;GO:0006351;GO:0005634;GO:0005634;GO:0003677;GO:0003677	BP:regulation of transcription, DNA-templated;BP:response to ethylene;BP:transcription, DNA-templated;BP:regulation of transcription, DNA-templated;BP:transcription, DNA-templated;CC:nucleus;CC:nucleus;MF:DNA binding;MF:DNA binding;	------	------	------	------	------	------	gi|122232932|sp|Q2V9B0.1|MY1R1_SOLTU;	RecName: Full=Transcription factor MYB1R1; AltName: Full=Myb-related protein R1; Short=StMYB1R-1;	PF00249.28	Myb_DNA-binding	Myb-like DNA-binding domain
TRINITY_DN10757_c2_g1		8.24	9.06	8.54	18.06	35.79	31.46	7.94	5.72	8.7	------	------	------	------	------	------	------	------	------	------	------	------	------
TRINITY_DN10757_c2_g4		0.6	0.56	0.58	0.47	0.43	0.79	0.21	0.13	0.13	------	------	------	------	------	------	------	------	------	------	------	------	------
TRINITY_DN10758_c0_g2		0.06	0	0.08	0	0	0.04	0.4	0.24	0.36	------	------	------	------	------	------	------	------	------	------	------	------	------
TRINITY_DN10758_c0_g3	uncharacterized protein LOC110694644 isoform X1 [Chenopodium quinoa])	20.56	25.5	21.89	1.44	1.58	1.4	32.11	33.32	38.83	------	------	------	------	------	------	------	------	gi|29336564|sp|Q9LBG2.1|LVR_LEIAQ;	RecName: Full=Levodione reductase; AltName: Full;	PF13561.3;PF00106.22	adh_short_C2;adh_short	Enoyl-(Acyl carrier protein) reductase;short chain dehydrogenase
TRINITY_DN10760_c0_g1		36.58	40.63	35.94	26.45	19.74	23.03	8.79	3.98	11.21	------	------	------	------	------	------	------	------	------	------	------	------	------
TRINITY_DN10760_c0_g2		9.08	7.73	11.21	4.38	1.73	5.07	1.49	0.15	0.17	------	------	------	------	------	------	------	------	------	------	------	------	------
TRINITY_DN10760_c0_g3		0.98	0.64	1.07	0.67	0.15	0.09	0	0	0	------	------	------	------	------	------	------	------	------	------	------	------	------
TRINITY_DN10761_c1_g1	gag-pol polymerase, partial [Arabidopsis lyrata subsp. lyrata])	0.75	0.97	0.52	0.53	2.84	0.86	2.11	3.23	3.61	GO:0015074;GO:0015074;GO:0016021;GO:0003676;GO:0008270;GO:0016787;GO:0003676;GO:0008270;GO:0003676;GO:0008270;GO:0003676;GO:0008270;GO:0003676;GO:0008270	BP:DNA integration;BP:DNA integration;CC:integral component of membrane;MF:nucleic acid binding;MF:zinc ion binding;MF:hydrolase activity;MF:nucleic acid binding;MF:zinc ion binding;MF:nucleic acid binding;MF:zinc ion binding;MF:nucleic acid binding;MF:zinc ion binding;MF:nucleic acid binding;MF:zinc ion binding;	------	------	------	------	------	------	------	------	PF00098.20	zf-CCHC	Zinc knuckle
TRINITY_DN10763_c0_g1	PREDICTED: WD repeat-containing protein 43 [Beta vulgaris subsp. vulgaris])	2.13	1.87	2.89	5.12	5.03	4.84	2.96	2.6	3.32	------	------	K14546	UTP5, WDR43	map03008	Ribosome biogenesis in eukaryotes)	------	------	gi|158518532|sp|Q15061.3|WDR43_HUMAN;	RecName: Full=WD repeat-containing protein 43; AltName: Full=U3 small nucleolar RNA-associated protein 5 homolog;	PF00400.29;PF04003.9	WD40;Utp12	WD domain, G-beta repeat;Dip2/Utp12 Family
TRINITY_DN10763_c0_g2	PREDICTED: uncharacterized protein LOC104885247 [Beta vulgaris subsp. vulgaris])	1.44	1.75	1.06	0.89	0.36	0.33	0.27	0.1	0.08	------	------	------	------	------	------	------	------	------	------	------	------	------
TRINITY_DN10765_c0_g1	sterol 3-beta-glucosyltransferase UGT80B1-like isoform X1 [Spinacia oleracea])	6.54	6.57	6.36	4.45	6.03	4.5	29.75	27.14	35.11	GO:0005975;GO:0030259;GO:0016758	BP:carbohydrate metabolic process;BP:lipid glycosylation;MF:transferase activity, transferring hexosyl groups;	K05841	E2.4.1.173	------	------	------	------	gi|75267569|sp|Q9XIG1.1|U80B1_ARATH;	RecName: Full=Sterol 3-beta-glucosyltransferase UGT80B1; AltName: Full=Protein TRANSPARENT TESTA 15; AltName: Full=UDP-glucose:sterol glucosyltransferase 80B1;	PF03033.17	Glyco_transf_28	Glycosyltransferase family 28 N-terminal domain
TRINITY_DN10765_c1_g2	probable inactive poly [ADP-ribose] polymerase SRO5 [Chenopodium quinoa])	0.89	1.58	0.96	0.34	0.42	0.16	0.39	0.29	0.3	GO:0003950	MF:NAD+ ADP-ribosyltransferase activity;	------	------	------	------	------	------	gi|75171056|sp|Q9FJJ3.1|SRO5_ARATH;	RecName: Full=Probable inactive poly [ADP-ribose] polymerase SRO5; AltName: Full=Protein SIMILAR TO RCD ONE 5;	PF12174.5;PF00644.17	RST;PARP	RCD1-SRO-TAF4 (RST) plant domain;Poly(ADP-ribose) polymerase catalytic domain
TRINITY_DN10765_c1_g4	probable inactive poly [ADP-ribose] polymerase SRO5 [Spinacia oleracea])	9.37	9.71	9.58	15.7	16.58	17.42	135.76	119.81	187.1	GO:0003950	MF:NAD+ ADP-ribosyltransferase activity;	------	------	------	------	------	------	gi|75171056|sp|Q9FJJ3.1|SRO5_ARATH;	RecName: Full=Probable inactive poly [ADP-ribose] polymerase SRO5; AltName: Full=Protein SIMILAR TO RCD ONE 5;	PF12174.5	RST	RCD1-SRO-TAF4 (RST) plant domain
TRINITY_DN10767_c0_g1	uncharacterized protein LOC110715055 [Chenopodium quinoa])	179.09	174.07	172.42	116.25	140.62	119	239.62	187.52	256.57	------	------	------	------	------	------	------	------	------	------	PF04398.9	DUF538	Protein of unknown function, DUF538
TRINITY_DN10768_c2_g1	PREDICTED: leucine-rich repeat receptor-like serine/threonine/tyrosine-protein kinase SOBIR1 [Beta vulgaris subsp. vulgaris])	0.91	1.02	1.13	2.27	7.16	5.55	2.67	1.5	2.29	GO:0016021;GO:0016021;GO:0005524;GO:0004672;GO:0005524;GO:0004672	CC:integral component of membrane;CC:integral component of membrane;MF:ATP binding;MF:protein kinase activity;MF:ATP binding;MF:protein kinase activity;	------	------	------	------	------	------	gi|75265989|sp|Q9SKB2.1|SBIR1_ARATH;	RecName: Full=Leucine-rich repeat receptor-like serine/threonine/tyrosine-protein kinase SOBIR1; AltName: Full=Protein EVERSHED; AltName: Full=Protein SUPPRESSOR OF BIR1-1; Flags: Precursor;	PF00069.22;PF07714.14;PF12799.4;PF13855.3;PF01636.20	Pkinase;Pkinase_Tyr;LRR_4;LRR_8;APH	Protein kinase domain;Protein tyrosine kinase;Leucine Rich repeats (2 copies);Leucine rich repeat;Phosphotransferase enzyme family
TRINITY_DN10768_c2_g5	leucine-rich repeat receptor-like serine/threonine/tyrosine-protein kinase SOBIR1 [Olea europaea var. sylvestris])	0	0.08	0.07	0	0.1	0.19	1.66	0.79	3.03	GO:0016021;GO:0016021;GO:0005524;GO:0004674;GO:0005524;GO:0004674	CC:integral component of membrane;CC:integral component of membrane;MF:ATP binding;MF:protein serine/threonine kinase activity;MF:ATP binding;MF:protein serine/threonine kinase activity;	------	------	------	------	------	------	gi|75265989|sp|Q9SKB2.1|SBIR1_ARATH;	RecName: Full=Leucine-rich repeat receptor-like serine/threonine/tyrosine-protein kinase SOBIR1; AltName: Full=Protein EVERSHED; AltName: Full=Protein SUPPRESSOR OF BIR1-1; Flags: Precursor;	PF00069.22;PF07714.14	Pkinase;Pkinase_Tyr	Protein kinase domain;Protein tyrosine kinase
TRINITY_DN10772_c1_g1	PREDICTED: dof zinc finger protein DOF1.4 [Beta vulgaris subsp. vulgaris])	10.33	8.28	9.39	9.56	7.49	7.5	3.51	2.9	3.65	GO:0006355;GO:0005634;GO:0003677	BP:regulation of transcription, DNA-templated;CC:nucleus;MF:DNA binding;	------	------	------	------	------	------	gi|55584036|sp|Q39088.2|DOF34_ARATH;	RecName: Full=Dof zinc finger protein DOF3.4; Short=AtDOF3.4; AltName: Full=OBF-binding protein 1;	PF02701.12	zf-Dof	Dof domain, zinc finger
TRINITY_DN10772_c2_g1	PREDICTED: dof zinc finger protein PBF [Beta vulgaris subsp. vulgaris])	10.25	10.65	10.13	5.14	3.97	4.92	5.19	4.21	4.76	GO:0006355;GO:0005634;GO:0003677	BP:regulation of transcription, DNA-templated;CC:nucleus;MF:DNA binding;	------	------	------	------	------	------	gi|55584005|sp|Q9SVC5.1|DOF35_ARATH;	RecName: Full=Dof zinc finger protein DOF3.5; Short=AtDOF3.5;	PF02701.12	zf-Dof	Dof domain, zinc finger
TRINITY_DN10773_c0_g1	unnamed protein product, partial [Vitis vinifera])	2.77	2.98	2.4	1.38	1.64	1.11	6.48	8.54	8.74	------	------	K09587	CYP90B1, DWF4	map00905	Brassinosteroid biosynthesis)	COG2124	Q:Secondary metabolites biosynthesis, transport and catabolism )	gi|332278166|sp|O64989.2|C90B1_ARATH;	RecName: Full=Cytochrome P450 90B1; AltName: Full=Protein DWARF 4; Short=Dwarf4; AltName: Full=Steroid 22-alpha-hydroxylase;	PF00067.19	p450	Cytochrome P450
TRINITY_DN10773_c1_g2	OHP2 protein, partial [Silene latifolia])	2.72	1.91	2.33	1.64	2.81	2.23	3.53	3.02	3.37	------	------	------	------	------	------	------	------	------	------	------	------	------
TRINITY_DN10775_c1_g2	urease accessory protein F-like [Chenopodium quinoa])	1.1	0.74	1.21	1.71	2.2	2.07	2.56	1.12	1.68	GO:0006807;GO:0016151	BP:nitrogen compound metabolic process;MF:nickel cation binding;	K03188	ureF	------	------	COG0830	O:Posttranslational modification, protein turnover, chaperones )	gi|75215604|sp|Q9XHZ3.1|UREF_ARATH;	RecName: Full=Urease accessory protein F; Short=AtUREF;	PF01730.13	UreF	UreF
TRINITY_DN10776_c2_g3	remorin 4.1-like [Spinacia oleracea])	4.42	4.73	5.42	8.08	11.06	10.62	20.58	8.32	18.52	------	------	------	------	------	------	------	------	------	------	PF03763.10	Remorin_C	Remorin, C-terminal region
TRINITY_DN10776_c4_g3		0.51	1.33	0.65	0.61	0.7	0.29	0.26	0.05	0.15	------	------	------	------	------	------	------	------	------	------	------	------	------
TRINITY_DN10782_c1_g1	putative NAC transcription factor [Suaeda liaotungensis])	1.33	1.82	1.34	1.48	1.21	1.5	0.65	0.42	0.54	GO:0006355;GO:0006351;GO:0006355;GO:0006351;GO:0005634;GO:0005634;GO:0003677;GO:0003677	BP:regulation of transcription, DNA-templated;BP:transcription, DNA-templated;BP:regulation of transcription, DNA-templated;BP:transcription, DNA-templated;CC:nucleus;CC:nucleus;MF:DNA binding;MF:DNA binding;	------	------	------	------	------	------	gi|75170237|sp|Q9FFI5.1|NAC86_ARATH;	RecName: Full=NAC domain-containing protein 86; AltName: Full=NAM-like protein; AltName: Full=No apical meristem-like protein;	PF02365.12	NAM	No apical meristem (NAM) protein
TRINITY_DN10783_c1_g1	hypothetical protein [Spiroplasma sp. ChiS])	4.3	3.41	3.39	2.8	1.79	1.77	0.75	0.14	0.7	------	------	------	------	------	------	------	------	gi|74705367|sp|O00370.1|LORF2_HUMAN;	RecName: Full=LINE-1 retrotransposable element ORF2 protein; Short=ORF2p; Includes: RecName: Full=Reverse transcriptase; Includes: RecName: Full=Endonuclease;	PF00078.24	RVT_1	Reverse transcriptase (RNA-dependent DNA polymerase)
TRINITY_DN10783_c2_g5	PREDICTED: glutamyl-tRNA reductase 1, chloroplastic isoform X1 [Beta vulgaris subsp. vulgaris])	43.15	50.82	41.56	30.59	54.86	46.68	105.5	79.1	102.19	------	------	K02492	hemA	map00860	Porphyrin and chlorophyll metabolism)	COG0373	H:Coenzyme transport and metabolism )	gi|2495155|sp|P93111.1|HEM11_CUCSA;	RecName: Full=Glutamyl-tRNA reductase 1, chloroplastic; Short=GluTR; Flags: Precursor;	PF01488.17;PF00745.17;PF03807.14;PF02254.15;PF03446.12;PF03435.15;PF03721.11;PF13460.3;PF02558.13;PF02423.12;PF13241.3;PF02826.16	Shikimate_DH;GlutR_dimer;F420_oxidored;TrkA_N;NAD_binding_2;Sacchrp_dh_NADP;UDPG_MGDP_dh_N;NAD_binding_10;ApbA;OCD_Mu_crystall;NAD_binding_7;2-Hacid_dh_C	Shikimate / quinate 5-dehydrogenase;Glutamyl-tRNAGlu reductase, dimerisation domain;NADP oxidoreductase coenzyme F420-dependent;TrkA-N domain;NAD binding domain of 6-phosphogluconate dehydrogenase;Saccharopine dehydrogenase NADP binding domain;UDP-glucose/GDP-mannose dehydrogenase family, NAD binding domain;NAD(P)H-binding;Ketopantoate reductase PanE/ApbA;Ornithine cyclodeaminase/mu-crystallin fa…
TRINITY_DN10786_c5_g1	methyltransferase-like protein 22 isoform X2 [Spinacia oleracea])	3.55	3.42	3.43	3.7	3.59	3.7	7.73	13.17	7.67	------	------	------	------	------	------	------	------	gi|81914879|sp|Q8R1C6.1|MET22_MOUSE;	RecName: Full=Methyltransferase-like protein 22;	PF10294.6	Methyltransf_16	Lysine methyltransferase
TRINITY_DN10787_c0_g1		5.29	9.17	5.8	7.38	19.21	12.44	11.52	9.52	14.62	------	------	------	------	------	------	------	------	------	------	------	------	------
TRINITY_DN10791_c0_g1	potassium transporter 5-like [Chenopodium quinoa])	0.49	0.99	0.63	1.9	3.62	3.06	1.09	0.48	1.18	GO:0016021;GO:0015079	CC:integral component of membrane;MF:potassium ion transmembrane transporter activity;	K03549	kup	------	------	------	------	gi|38503206|sp|Q9M7K4.1|POT5_ARATH;	RecName: Full=Potassium transporter 5; Short=AtHAK1; Short=AtHAK5; Short=AtPOT5;	PF02705.13	K_trans	K+ potassium transporter
TRINITY_DN10791_c0_g3	potassium transporter 5-like [Chenopodium quinoa])	1.39	2.96	3.24	4.45	7.89	8.13	8.62	4.8	7.51	GO:0016021;GO:0016021;GO:0015079;GO:0015079	CC:integral component of membrane;CC:integral component of membrane;MF:potassium ion transmembrane transporter activity;MF:potassium ion transmembrane transporter activity;	K03549	kup	------	------	------	------	gi|38503206|sp|Q9M7K4.1|POT5_ARATH;	RecName: Full=Potassium transporter 5; Short=AtHAK1; Short=AtHAK5; Short=AtPOT5;	PF02705.13	K_trans	K+ potassium transporter
TRINITY_DN10791_c0_g4		3.67	3.04	3.86	1.35	1.6	1.33	0.58	0.16	0.48	------	------	------	------	------	------	------	------	------	------	------	------	------
TRINITY_DN10792_c0_g1	PREDICTED: DNA-damage-repair/toleration protein DRT100 [Beta vulgaris subsp. vulgaris])	0.05	0	0.04	0.05	0.16	0.12	0.42	0.05	0.24	------	------	------	------	------	------	------	------	gi|281185491|sp|Q8VZG8.3|MIK2_ARATH;	RecName: Full=MDIS1-interacting receptor like kinase 2; Short=AtMIK2; AltName: Full=Probable LRR receptor-like serine/threonine-protein kinase At4g08850; Flags: Precursor;	PF13855.3;PF12799.4;PF08263.9	LRR_8;LRR_4;LRRNT_2	Leucine rich repeat;Leucine Rich repeats (2 copies);Leucine rich repeat N-terminal domain
TRINITY_DN10793_c1_g1		24.24	26.06	25.63	14.25	19.47	13.14	23.59	19.2	27.63	------	------	------	------	------	------	------	------	------	------	------	------	------
TRINITY_DN10793_c2_g4	protein NRT1/ PTR FAMILY 6.2-like [Chenopodium quinoa])	0.48	0.41	0.46	2.36	2.98	3	1.04	0.31	0.66	GO:0006857;GO:0016021;GO:0022857	BP:oligopeptide transport;CC:integral component of membrane;MF:transmembrane transporter activity;	K14638	SLC15A3_4, PHT	------	------	COG3104	E:Amino acid transport and metabolism )	gi|75314150|sp|Q9SZY4.1|PTR27_ARATH;	RecName: Full=Protein NRT1/ PTR FAMILY 6.2; Short=AtNPF6.2; AltName: Full=Nitrate transporter 1.4;	PF00854.18	PTR2	POT family
TRINITY_DN10795_c1_g2	ras-related protein RABA4d-like [Spinacia oleracea])	1.36	1.76	1.53	3.11	5.92	4.55	4.17	3.41	4.91	------	------	K07904	RAB11A	map04144	Endocytosis)	COG1100	R:General function prediction only )	gi|75334990|sp|Q9LH50.1|RAA4D_ARATH;	RecName: Full=Ras-related protein RABA4d; Short=AtRABA4d;	PF00071.19;PF08477.10;PF00025.18;PF01926.20	Ras;Roc;Arf;MMR_HSR1	Ras family;Ras of Complex, Roc, domain of DAPkinase;ADP-ribosylation factor family;50S ribosome-binding GTPase
TRINITY_DN10796_c1_g2		3.87	5.1	6.64	3.56	1.8	2.37	1.35	1.62	1.42	------	------	------	------	------	------	------	------	------	------	------	------	------
TRINITY_DN10796_c3_g1	stem-specific protein TSJT1-like [Chenopodium quinoa])	142.01	194.79	159.31	36.15	36.39	38.46	73.41	78.8	70.71	------	------	------	------	------	------	------	------	gi|136452|sp|P24805.1|TSJT1_TOBAC;	RecName: Full=Stem-specific protein TSJT1;	PF12481.5;PF13537.3	DUF3700;GATase_7	Aluminium induced protein;Glutamine amidotransferase domain
TRINITY_DN10796_c3_g2	stem-specific protein TSJT1-like [Chenopodium quinoa])	12.31	18.25	14.73	2.44	2.26	1.91	9.1	14.56	13.04	------	------	------	------	------	------	------	------	gi|136452|sp|P24805.1|TSJT1_TOBAC;	RecName: Full=Stem-specific protein TSJT1;	PF12481.5	DUF3700	Aluminium induced protein
TRINITY_DN10799_c1_g1	PREDICTED: solute carrier family 25 member 44 [Beta vulgaris subsp. vulgaris])	6.1	7.01	6.88	27.19	19.24	15.41	29.12	22.16	37.58	------	------	K15121	SLC25A44	------	------	------	------	gi|3123295|sp|P25070.2|CML24_ARATH;	RecName: Full=Calcium-binding protein CML24; AltName: Full=Calmodulin-like protein 24; AltName: Full=Touch-induced calmodulin-related protein 2;	PF00153.24;PF00036.29;PF13499.3;PF13405.3;PF13202.3;PF13833.3;PF10591.6	Mito_carr;EF-hand_1;EF-hand_7;EF-hand_6;EF-hand_5;EF-hand_8;SPARC_Ca_bdg	Mitochondrial carrier protein;EF hand;EF-hand domain pair;EF-hand domain;EF hand;EF-hand domain pair;Secreted protein acidic and rich in cysteine Ca binding region
TRINITY_DN10801_c0_g1	PREDICTED: uncharacterized protein LOC104891761 [Beta vulgaris subsp. vulgaris])	8.92	18.31	13.82	6.09	5.61	4.45	7.38	3.81	8.71	------	------	------	------	------	------	------	------	------	------	------	------	------
TRINITY_DN10802_c1_g1	photosystem II 5 kDa protein, chloroplastic-like [Chenopodium quinoa])	4.34	5.71	5.51	1.64	0.45	1.44	2.68	2.25	2.12	------	------	------	------	------	------	------	------	gi|21542450|sp|Q39195.2|PST2_ARATH;	RecName: Full=Photosystem II 5 kDa protein, chloroplastic; Short=PSII-T; AltName: Full=Nuclear encoded psbT; AltName: Full=PsbTn; Flags: Precursor;	------	------	------
TRINITY_DN10803_c0_g1		0.23	1.13	0	0.8	1.03	1.82	1.9	1.31	1.71	------	------	------	------	------	------	------	------	gi|75289818|sp|Q6AV34.1|ARGC_ORYSJ;	RecName: Full=Probable N-acetyl-gamma-glutamyl-phosphate reductase, chloroplastic; Short=AGPR; AltName: Full=N-acetyl-glutamate semialdehyde dehydrogenase; Short=NAGSA dehydrogenase; Flags: Precursor;	------	------	------
TRINITY_DN10805_c1_g2	LEAF RUST 10 DISEASE-RESISTANCE LOCUS RECEPTOR-LIKE PROTEIN KINASE-like 1.1 isoform X1 [Spinacia oleracea])	6.06	6.08	5.63	4.86	8.68	6.8	18.22	13.46	17.41	GO:0016021;GO:0016021;GO:0005524;GO:0004672;GO:0005524;GO:0004672	CC:integral component of membrane;CC:integral component of membrane;MF:ATP binding;MF:protein kinase activity;MF:ATP binding;MF:protein kinase activity;	------	------	------	------	------	------	gi|75333429|sp|Q9C6K9.1|LRL11_ARATH;	RecName: Full=LEAF RUST 10 DISEASE-RESISTANCE LOCUS RECEPTOR-LIKE PROTEIN KINASE-like 1.1; AltName: Full=Probable receptor-like serine/threonine-protein kinase LRK10L-1.1; Flags: Precursor;	PF07714.14;PF00069.22	Pkinase_Tyr;Pkinase	Protein tyrosine kinase;Protein kinase domain
TRINITY_DN10805_c1_g3	hexose carrier protein HEX6-like [Chenopodium quinoa])	0.45	0.58	0.45	1.28	1.88	2.53	1.09	0.46	0.98	GO:0016021;GO:0022857	CC:integral component of membrane;MF:transmembrane transporter activity;	------	------	------	------	------	------	gi|1708191|sp|Q07423.1|HEX6_RICCO;	RecName: Full=Hexose carrier protein HEX6;	PF00083.21;PF07690.13	Sugar_tr;MFS_1	Sugar (and other) transporter;Major Facilitator Superfamily
TRINITY_DN10805_c1_g5		0.88	0.75	1.62	1.23	1.23	1	1.52	2.97	1.65	------	------	------	------	------	------	------	------	------	------	------	------	------
TRINITY_DN10806_c3_g11		3.19	3.59	3.62	0.9	0.63	0.76	14.24	10.32	13.65	------	------	------	------	------	------	------	------	------	------	------	------	------
TRINITY_DN10806_c3_g3	myb transcription factor 4 [Silene littorea])	2.04	1.09	2.47	6.16	10.54	8.64	3.96	1.6	3.84	GO:0003677	MF:DNA binding;	K09422	MYBP	------	------	------	------	gi|75317981|sp|O22264.1|MYB12_ARATH;	RecName: Full=Transcription factor MYB12; AltName: Full=Myb-related protein 12; Short=AtMYB12;	------	------	------
TRINITY_DN10806_c3_g9	uncharacterized protein LOC110686959 [Chenopodium quinoa])	5.99	7.48	8.69	7.54	10.31	8.94	16.21	11.55	13.15	------	------	------	------	------	------	------	------	------	------	PF05510.10	Sarcoglycan_2	Sarcoglycan alpha/epsilon
TRINITY_DN10807_c0_g1	LRR receptor-like serine/threonine-protein kinase EFR [Chenopodium quinoa])	20.04	15.22	18.99	27.72	57.25	40.45	47.15	45.92	52.89	------	------	------	------	------	------	------	------	gi|263419078|sp|C0LGT6.1|EFR_ARATH;	RecName: Full=LRR receptor-like serine/threonine-protein kinase EFR; AltName: Full=Elongation factor Tu receptor; Short=EF-Tu receptor; Flags: Precursor;	PF13855.3;PF12799.4	LRR_8;LRR_4	Leucine rich repeat;Leucine Rich repeats (2 copies)
TRINITY_DN10809_c1_g1	disease resistance protein RGA2-like [Chenopodium quinoa])	7.26	8.1	8.77	8.28	20.09	14.73	22.86	14.84	25.6	------	------	------	------	------	------	------	------	gi|117949827|sp|Q7XA42.2|RGA1_SOLBU;	RecName: Full=Putative disease resistance protein RGA1; AltName: Full=RGA3-blb;	PF13855.3;PF12799.4	LRR_8;LRR_4	Leucine rich repeat;Leucine Rich repeats (2 copies)
TRINITY_DN10811_c0_g4	unnamed protein product, partial [Vitis vinifera])	3.05	2.03	3.61	3.88	7.14	5.41	5.59	4.92	6.88	------	------	------	------	------	------	------	------	gi|75337056|sp|Q9SCQ7.1|AN32_ARATH;	RecName: Full=Acidic leucine-rich nuclear phosphoprotein 32-related protein; AltName: Full=ANP32/acidic nuclear phosphoprotein-like protein;	PF14580.3;PF12799.4;PF13855.3	LRR_9;LRR_4;LRR_8	Leucine-rich repeat;Leucine Rich repeats (2 copies);Leucine rich repeat
TRINITY_DN10813_c2_g1		2.41	3.26	1.67	4.69	10	7.04	7.27	4.53	6.83	------	------	------	------	------	------	------	------	------	------	------	------	------
TRINITY_DN10814_c0_g1	putative receptor-like protein kinase At3g47110 [Spinacia oleracea])	23.4	19.85	19.2	47.76	79.74	68.52	64.73	49.93	70.16	GO:0016021;GO:0005524;GO:0004674	CC:integral component of membrane;MF:ATP binding;MF:protein serine/threonine kinase activity;	------	------	------	------	------	------	gi|264664489|sp|C0LGP4.1|Y3475_ARATH;	RecName: Full=Probable LRR receptor-like serine/threonine-protein kinase At3g47570; Flags: Precursor;	PF08263.9;PF12799.4;PF13855.3	LRRNT_2;LRR_4;LRR_8	Leucine rich repeat N-terminal domain;Leucine Rich repeats (2 copies);Leucine rich repeat
TRINITY_DN10816_c2_g1	PREDICTED: ammonium transporter 3 member 3 [Beta vulgaris subsp. vulgaris])	2.55	4.12	4.6	2.14	2.1	3.1	1.11	0.2	0.68	GO:0016021;GO:0016021;GO:0008519;GO:0008519	CC:integral component of membrane;CC:integral component of membrane;MF:ammonium transmembrane transporter activity;MF:ammonium transmembrane transporter activity;	K03320	amt, AMT, MEP	------	------	COG0004	P:Inorganic ion transport and metabolism )	gi|75146874|sp|Q84KJ6.1|AMT31_ORYSJ;	RecName: Full=Ammonium transporter 3 member 1; Short=OsAMT3;1;	PF00909.18	Ammonium_transp	Ammonium Transporter Family
TRINITY_DN10816_c2_g3	PREDICTED: ammonium transporter 3 member 1-like [Vitis vinifera])	2.36	4.02	3.85	1.38	2.66	1.76	0.1	0.27	0.43	GO:0016021;GO:0008519	CC:integral component of membrane;MF:ammonium transmembrane transporter activity;	K03320	amt, AMT, MEP	------	------	------	------	gi|75149497|sp|Q851M9.1|AMT32_ORYSJ;	RecName: Full=Ammonium transporter 3 member 2; Short=OsAMT3;2;	PF00909.18	Ammonium_transp	Ammonium Transporter Family
TRINITY_DN10816_c2_g4	PREDICTED: ammonium transporter 3 member 2 [Eucalyptus grandis])	0.39	0.46	0.44	0.88	0.54	1.01	0.13	0.05	0.31	GO:0016021;GO:0016021;GO:0008519;GO:0008519	CC:integral component of membrane;CC:integral component of membrane;MF:ammonium transmembrane transporter activity;MF:ammonium transmembrane transporter activity;	K03320	amt, AMT, MEP	------	------	COG0004	P:Inorganic ion transport and metabolism )	gi|75146874|sp|Q84KJ6.1|AMT31_ORYSJ;	RecName: Full=Ammonium transporter 3 member 1; Short=OsAMT3;1;	PF00909.18	Ammonium_transp	Ammonium Transporter Family
TRINITY_DN10816_c3_g1	PREDICTED: universal stress protein A-like protein [Beta vulgaris subsp. vulgaris])	2.58	1.9	2.88	1.23	1.88	1.46	2.97	2.4	2.8	------	------	------	------	------	------	------	------	gi|115502895|sp|Q8LGG8.2|USPAL_ARATH;	RecName: Full=Universal stress protein A-like protein;	PF00582.23	Usp	Universal stress protein family
TRINITY_DN10817_c0_g1	polyprotein [Broad bean wilt virus 2])	0	0	0	0	0	0	114	227.54	180.82	GO:0046740;GO:0046740;GO:0046740;GO:0046740;GO:0046740;GO:0044219;GO:0016021;GO:0019028;GO:0044219;GO:0019028;GO:0044219;GO:0016021;GO:0019028;GO:0044219;GO:0016021;GO:0019028;GO:0044219;GO:0019028;GO:0005198;GO:0005198;GO:0005198;GO:0005198;GO:0005198	BP:transport of virus in host, cell to cell;BP:transport of virus in host, cell to cell;BP:transport of virus in host, cell to cell;BP:transport of virus in host, cell to cell;BP:transport of virus in host, cell to cell;CC:host cell plasmodesma;CC:integral component of membrane;CC:viral capsid;CC:host cell plasmodesma;CC:viral capsid;CC:host cell plasmodesma;CC:integral component of membrane;CC:v…	------	------	------	------	------	------	gi|75555027|sp|Q76L39.1|POL2_BBWVS;	RecName: Full=RNA2 polyprotein; AltName: Full=Genome polyprotein M; Contains: RecName: Full=Movement protein; Short=MP; Contains: RecName: Full=Large capsid protein; Short=LCP; Contains: RecName: Full=Small capsid protein; Short=SCP;	------	------	------
TRINITY_DN10817_c0_g2	polyprotein [Broad bean wilt virus 2])	0	0.6	0	0	0	0	1010.6	1986.09	1483.33	GO:0046740;GO:0046740;GO:0046740;GO:0046740;GO:0046740;GO:0044219;GO:0016021;GO:0019028;GO:0044219;GO:0016021;GO:0019028;GO:0044219;GO:0019028;GO:0044219;GO:0016021;GO:0019028;GO:0044219;GO:0016021;GO:0019028;GO:0005198;GO:0005198;GO:0005198;GO:0005198;GO:0005198	BP:transport of virus in host, cell to cell;BP:transport of virus in host, cell to cell;BP:transport of virus in host, cell to cell;BP:transport of virus in host, cell to cell;BP:transport of virus in host, cell to cell;CC:host cell plasmodesma;CC:integral component of membrane;CC:viral capsid;CC:host cell plasmodesma;CC:integral component of membrane;CC:viral capsid;CC:host cell plasmodesma;CC:v…	------	------	------	------	------	------	gi|75555027|sp|Q76L39.1|POL2_BBWVS;	RecName: Full=RNA2 polyprotein; AltName: Full=Genome polyprotein M; Contains: RecName: Full=Movement protein; Short=MP; Contains: RecName: Full=Large capsid protein; Short=LCP; Contains: RecName: Full=Small capsid protein; Short=SCP;	PF02248.13	Como_SCP	Small coat protein
TRINITY_DN10818_c1_g1	probable glycosyltransferase At5g03795 [Spinacia oleracea])	0.27	0.4	0.22	0.5	0.95	0.8	0.43	0.21	0.63	GO:0006486;GO:0006486;GO:0016021;GO:0016021;GO:0016757;GO:0016757	BP:protein glycosylation;BP:protein glycosylation;CC:integral component of membrane;CC:integral component of membrane;MF:transferase activity, transferring glycosyl groups;MF:transferase activity, transferring glycosyl groups;	------	------	------	------	------	------	gi|292630778|sp|Q9FFN2.2|GLYT3_ARATH;	RecName: Full=Probable glycosyltransferase At5g03795;	PF03016.12	Exostosin	Exostosin family
TRINITY_DN10819_c1_g2		0.5	0.64	0.49	0.11	0.12	0.11	0.7	0.64	0.55	------	------	------	------	------	------	------	------	------	------	------	------	------
TRINITY_DN10822_c0_g1	hypothetical protein SOVF_049520 [Spinacia oleracea])	2.59	2.21	2.82	3.48	4.9	4.67	3.37	3.52	4.49	------	------	------	------	------	------	------	------	------	------	------	------	------
TRINITY_DN10826_c3_g1	PREDICTED: COX assembly mitochondrial protein 2 homolog [Musa acuminata subsp. malaccensis])	4.79	6.19	5.11	4.17	2.79	2.43	5.08	3.97	4.6	------	------	K18172	CMC2	------	------	------	------	------	------	PF08583.7	Cmc1	Cytochrome c oxidase biogenesis protein Cmc1 like
TRINITY_DN10826_c5_g1	putative receptor-like protein kinase At4g00960 [Spinacia oleracea])	3.14	3.13	2.26	1.23	0.3	0.75	0.78	0.98	0.57	------	------	K04733	IRAK4	------	------	------	------	gi|152013452|sp|O65468.2|CRK8_ARATH;	RecName: Full=Cysteine-rich receptor-like protein kinase 8; Short=Cysteine-rich RLK8; Flags: Precursor;	PF07714.14;PF00069.22	Pkinase_Tyr;Pkinase	Protein tyrosine kinase;Protein kinase domain
TRINITY_DN10829_c2_g1	probable galacturonosyltransferase-like 8 [Chenopodium quinoa])	20.89	24.22	20.25	22.64	36.74	35.75	61.75	39.36	54.4	GO:0016757;GO:0016757	MF:transferase activity, transferring glycosyl groups;MF:transferase activity, transferring glycosyl groups;	------	------	------	------	------	------	gi|75097066|sp|O04536.1|GATL9_ARATH;	RecName: Full=Probable galacturonosyltransferase-like 9; AltName: Full=Like glycosyl transferase 8;	PF01501.17	Glyco_transf_8	Glycosyl transferase family 8
TRINITY_DN10832_c0_g1		2.53	2.47	2.54	3.13	4.8	3.4	1.28	0.64	2.08	------	------	------	------	------	------	------	------	------	------	------	------	------
TRINITY_DN10832_c0_g2	RNA polymerase sigma factor sigE, chloroplastic/mitochondrial-like [Chenopodium quinoa])	0.37	0.15	0.31	0.64	1.39	1.32	0.88	0.5	0.57	GO:0006352;GO:0003700	BP:DNA-templated transcription, initiation;MF:transcription factor activity, sequence-specific DNA binding;	K03093	SIGMA70	------	------	------	------	gi|75267675|sp|Q9ZNX9.1|SIGE_ARATH;	RecName: Full=RNA polymerase sigma factor sigE, chloroplastic/mitochondrial; Short=Sigma factor E; Short=Sigma-E; AltName: Full=RNA polymerase sigma factor sig5; Short=Atsig5; Short=Sigma factor 5; Flags: Precursor;	PF04539.13;PF04542.11	Sigma70_r3;Sigma70_r2	Sigma-70 region 3;Sigma-70 region 2
TRINITY_DN10833_c0_g1	PREDICTED: GDSL esterase/lipase At3g27950 [Beta vulgaris subsp. vulgaris])	3.7	3.78	3.79	3.22	2.92	3.58	1.61	1.18	1.68	GO:0016021;GO:0016788	CC:integral component of membrane;MF:hydrolase activity, acting on ester bonds;	------	------	------	------	------	------	gi|75181027|sp|Q9LY84.1|GDL76_ARATH;	RecName: Full=GDSL esterase/lipase At5g14450; AltName: Full=Extracellular lipase At5g14450; Flags: Precursor;	PF00657.19	Lipase_GDSL	GDSL-like Lipase/Acylhydrolase
TRINITY_DN10834_c0_g5	PREDICTED: probable disease resistance protein At5g63020 [Vitis vinifera])	0.93	1.19	0.68	3.08	10.73	7.53	9.68	5.41	10.38	GO:0006952;GO:0007165;GO:0005886;GO:0043531;GO:0043531	BP:defense response;BP:signal transduction;CC:plasma membrane;MF:ADP binding;MF:ADP binding;	K13459	RPS2	map04626	Plant-pathogen interaction)	------	------	gi|46396675|sp|O64973.2|RPS5_ARATH;	RecName: Full=Disease resistance protein RPS5; AltName: Full=Resistance to Pseudomonas syringae protein 5; AltName: Full=pNd3/pNd10;	PF00931.19;PF13855.3;PF12799.4	NB-ARC;LRR_8;LRR_4	NB-ARC domain;Leucine rich repeat;Leucine Rich repeats (2 copies)
TRINITY_DN10838_c0_g1	protein IQ-DOMAIN 1 [Jatropha curcas])	0.81	0.71	0.6	1.6	4.87	3.81	3.07	0.98	2.65	------	------	------	------	------	------	------	------	gi|75272059|sp|Q9SF32.1|IQD1_ARATH;	RecName: Full=Protein IQ-DOMAIN 1;	PF00612.24	IQ	IQ calmodulin-binding motif
TRINITY_DN10839_c3_g1	PREDICTED: uncharacterized protein LOC104890530 [Beta vulgaris subsp. vulgaris])	2.53	4.68	3.79	3.18	4.15	3.37	9.02	8.4	14.71	------	------	K00430	E1.11.1.7	map00940	Phenylpropanoid biosynthesis)	------	------	------	------	------	------	------
TRINITY_DN10841_c0_g1	PREDICTED: U-box domain-containing protein 38 [Beta vulgaris subsp. vulgaris])	3.4	3.6	3.42	4.17	3.51	3.58	1.42	1.08	1.21	GO:0004842	MF:ubiquitin-protein transferase activity;	------	------	------	------	------	------	gi|334302849|sp|Q9FL17.2|PUB40_ARATH;	RecName: Full=U-box domain-containing protein 40; AltName: Full=Plant U-box protein 40;	PF00514.20;PF04564.12	Arm;U-box	Armadillo/beta-catenin-like repeat;U-box domain
TRINITY_DN10844_c1_g3		3.1	3.18	2.45	3.33	1.95	2.09	0.76	0.33	0.36	------	------	------	------	------	------	------	------	------	------	------	------	------
TRINITY_DN10844_c2_g3		0.53	0.56	0.87	0.34	0.13	0.18	0	0	0.3	------	------	------	------	------	------	------	------	------	------	------	------	------
TRINITY_DN10844_c2_g5	uncharacterized protein LOC110798835 [Spinacia oleracea])	3.9	1.26	2.02	0.96	0.15	1.66	0.86	2.17	1.56	------	------	------	------	------	------	------	------	------	------	------	------	------
TRINITY_DN10847_c0_g2	B-box zinc finger protein 19-like isoform X1 [Chenopodium quinoa])	2.21	2.85	2.42	2.23	2.66	2.72	4.11	2.5	3.7	------	------	------	------	------	------	------	------	gi|704000340|sp|C0SVM5.1|BBX19_ARATH;	RecName: Full=B-box zinc finger protein 19; AltName: Full=Protein DOUBLE B-BOX 1B; AltName: Full=Protein SALT TOLERANCE HOMOLOG 5;	PF00643.21;PF16366.2	zf-B_box;CEBP_ZZ	B-box zinc finger;Cytoplasmic polyadenylation element-binding protein ZZ domain
TRINITY_DN10850_c3_g1	gamma-glutamylcyclotransferase 2-3-like [Chenopodium quinoa])	3.87	3.79	4.9	9.51	5.48	6.49	2.82	2.43	2.49	GO:0006751;GO:0006751;GO:0005737;GO:0005829;GO:0003839;GO:0003839	BP:glutathione catabolic process;BP:glutathione catabolic process;CC:cytoplasm;CC:cytosol;MF:gamma-glutamylcyclotransferase activity;MF:gamma-glutamylcyclotransferase activity;	------	------	------	------	COG3703	P:Inorganic ion transport and metabolism )	gi|75147660|sp|Q84QC1.1|GCT23_ARATH;	RecName: Full=Gamma-glutamylcyclotransferase 2-3; Short=AtGGCT2;3; AltName: Full=Gamma-glutamyl cyclotransferase 2;3;	PF04752.9	ChaC	ChaC-like protein
TRINITY_DN10850_c3_g2		1.65	1.12	1.15	0.48	0.53	0.39	0.12	0.24	0.38	------	------	------	------	------	------	------	------	------	------	------	------	------
TRINITY_DN10850_c3_g3	transcription factor bHLH78-like [Chenopodium quinoa])	1.71	1.8	1.93	1.96	2.68	2.66	5.95	2.95	5.57	GO:0046983	MF:protein dimerization activity;	------	------	------	------	------	------	gi|75313804|sp|Q9SRT2.1|BH062_ARATH;	RecName: Full=Transcription factor bHLH62; AltName: Full=Basic helix-loop-helix protein 62; Short=AtbHLH62; Short=bHLH 62; AltName: Full=Transcription factor EN 85; AltName: Full=bHLH transcription factor bHLH062;	------	------	------
TRINITY_DN10851_c2_g2	mannan endo-1,4-beta-mannosidase 6 [Spinacia oleracea])	49.41	59.15	50.67	28.5	29.44	27.77	20.33	16.4	19.77	GO:0005975;GO:0004553	BP:carbohydrate metabolic process;MF:hydrolase activity, hydrolyzing O-glycosyl compounds;	K19355	MAN	map00051	Fructose and mannose metabolism)	------	------	gi|75264487|sp|Q9LZV3.1|MAN6_ARATH;	RecName: Full=Mannan endo-1,4-beta-mannosidase 6; AltName: Full=Beta-mannanase 6; AltName: Full=Endo-beta-1,4-mannanase 6; Short=AtMAN6; Flags: Precursor;	------	------	------
TRINITY_DN10852_c0_g5		0.91	0.64	1.15	1.63	5.31	2.55	6.03	3.24	4.84	------	------	------	------	------	------	------	------	------	------	------	------	------
TRINITY_DN10854_c0_g1	PREDICTED: uncharacterized protein LOC104903764 [Beta vulgaris subsp. vulgaris])	0.01	0.06	0.01	0.14	0.66	0.44	0.25	0.13	0.21	------	------	------	------	------	------	------	------	gi|44888115|sp|P93295.1|M310_ARATH;	RecName: Full=Uncharacterized mitochondrial protein AtMg00310; AltName: Full=ORF154;	PF13966.3	zf-RVT	zinc-binding in reverse transcriptase
TRINITY_DN10856_c0_g3	short integuments 2, mitochondrial [Olea europaea var. sylvestris])	0.38	0.31	0.66	0.59	1.25	0.73	1.36	1.33	3.2	GO:0005525;GO:0005525	MF:GTP binding;MF:GTP binding;	K19828	MTG1	------	------	------	------	gi|75245670|sp|Q8L607.1|SIN2_ARATH;	RecName: Full=Short integuments 2, mitochondrial; AltName: Full=DAR GTPase 1; Flags: Precursor;	------	------	------
TRINITY_DN10856_c0_g4	short integuments 2, mitochondrial-like [Chenopodium quinoa])	25.99	24.97	26.37	21.14	26.54	21.08	40.73	35.77	48.24	------	------	K19828	MTG1	------	------	------	------	gi|75245670|sp|Q8L607.1|SIN2_ARATH;	RecName: Full=Short integuments 2, mitochondrial; AltName: Full=DAR GTPase 1; Flags: Precursor;	------	------	------
TRINITY_DN10861_c1_g2	PREDICTED: thylakoid lumenal 16.5 kDa protein, chloroplastic [Beta vulgaris subsp. vulgaris])	2.73	1.3	2.07	0.51	0.62	0.69	1.94	1.26	1.67	------	------	------	------	------	------	------	------	gi|84028274|sp|O22773.3|TL16_ARATH;	RecName: Full=Thylakoid lumenal 16.5 kDa protein, chloroplastic; Flags: Precursor;	------	------	------
TRINITY_DN10869_c1_g1	21 kDa protein-like [Chenopodium quinoa])	3.96	5.87	6.03	2	7.13	5.04	1.75	1.53	2.34	GO:0004857;GO:0004857	MF:enzyme inhibitor activity;MF:enzyme inhibitor activity;	------	------	------	------	------	------	gi|112717|sp|P17407.1|21KD_DAUCA;	RecName: Full=21 kDa protein; AltName: Full=1.2 protein; Flags: Precursor;	PF04043.12	PMEI	Plant invertase/pectin methylesterase inhibitor
TRINITY_DN10869_c1_g2	formimidoyltransferase-cyclodeaminase-like [Chenopodium quinoa])	1.43	1.95	1.34	1.18	0.3	0.34	0.03	0.03	0.04	------	------	------	------	------	------	------	------	gi|78100195|sp|Q8CH62.1|ORAV1_MOUSE;	RecName: Full=Oral cancer-overexpressed protein 1 homolog;	PF09811.6	Yae1_N	Essential protein Yae1, N terminal
TRINITY_DN10871_c3_g3	PREDICTED: DNA excision repair protein ERCC-8 isoform X1 [Beta vulgaris subsp. vulgaris])	6.6	7	6.23	5.79	10.74	8.91	12.42	9.1	12.39	------	------	K10570	ERCC8, CKN1, CSA	map04120;map03420	Ubiquitin mediated proteolysis);Nucleotide excision repair)	------	------	gi|67460435|sp|Q5BIM8.1|ERCC8_BOVIN;	RecName: Full=DNA excision repair protein ERCC-8;	PF00400.29;PF12894.4	WD40;ANAPC4_WD40	WD domain, G-beta repeat;Anaphase-promoting complex subunit 4 WD40 domain
TRINITY_DN10873_c2_g3		10.08	7.23	11.03	22.37	28.5	16.96	11.53	11.35	17.39	------	------	------	------	------	------	------	------	------	------	------	------	------
TRINITY_DN10875_c0_g2	ATPase family AAA domain-containing protein FIGL1-like [Chenopodium quinoa])	1.38	1.14	1.32	2.09	3.08	2.5	2.72	1.62	2.57	------	------	------	------	------	------	COG0464	O:Posttranslational modification, protein turnover, chaperones )	gi|158563967|sp|Q6PIW4.2|FIGL1_HUMAN;	RecName: Full=Fidgetin-like protein 1;	PF00004.26;PF09336.7;PF07728.11;PF13401.3;PF05496.9;PF06068.10	AAA;Vps4_C;AAA_5;AAA_22;RuvB_N;TIP49	ATPase family associated with various cellular activities (AAA);Vps4 C terminal oligomerisation domain;AAA domain (dynein-related subfamily);AAA domain;Holliday junction DNA helicase ruvB N-terminus;TIP49 C-terminus
TRINITY_DN10879_c0_g1	uncharacterized protein LOC110775913 [Spinacia oleracea])	7.24	7.16	4.78	1.49	0.34	1.25	0.09	0.13	0.32	------	------	------	------	------	------	------	------	------	------	------	------	------
TRINITY_DN10879_c0_g2	hypothetical protein BVRB_4g076750 [Beta vulgaris subsp. vulgaris])	4.28	3.04	3.08	1.18	0.59	1.08	0.9	0.7	0.48	------	------	------	------	------	------	------	------	------	------	------	------	------
TRINITY_DN10879_c0_g3		1.1	0.65	1.13	2.28	1.59	1.6	0.44	0.18	0.18	------	------	------	------	------	------	------	------	------	------	------	------	------
TRINITY_DN10880_c5_g2	Regulator of chromosome condensation, RCC1 [Corchorus capsularis])	11.36	12.44	13.07	21.18	25.18	22.96	9.42	6.41	8.66	GO:0016874	MF:ligase activity;	------	------	------	------	COG5184;COG5184	D:Cell cycle control, cell division, chromosome partitioning);Z:Cytoskeleton)	gi|75171768|sp|Q9FN03.1|UVR8_ARATH;	RecName: Full=Ultraviolet-B receptor UVR8; AltName: Full=Protein UV-B RESISTANCE 8; AltName: Full=RCC1 domain-containing protein UVR8;	PF00415.15;PF13540.3	RCC1;RCC1_2	Regulator of chromosome condensation (RCC1) repeat;Regulator of chromosome condensation (RCC1) repeat
TRINITY_DN10880_c5_g3	probable E3 ubiquitin-protein ligase HERC4 [Chenopodium quinoa])	0.41	0.43	0.41	0.71	1.44	1.18	0.29	0.17	0.18	------	------	------	------	------	------	------	------	gi|126296|sp|P08548.1|LIN1_NYCCO;	RecName: Full=LINE-1 reverse transcriptase homolog;	PF13456.3;PF00078.24	RVT_3;RVT_1	Reverse transcriptase-like;Reverse transcriptase (RNA-dependent DNA polymerase)
TRINITY_DN10883_c2_g4	putative E3 ubiquitin-protein ligase XBAT31 [Chenopodium quinoa])	33.37	32.92	29.71	21.76	16.8	11.71	8.4	6.46	10.91	------	------	------	------	------	------	------	------	gi|75332072|sp|Q94B55.1|XB31_ARATH;	RecName: Full=Putative E3 ubiquitin-protein ligase XBAT31; AltName: Full=Ankyrin repeat domain and RING finger-containing protein XBAT31; AltName: Full=Protein XB3 homolog 1;	PF13637.3	Ank_4	Ankyrin repeats (many copies)
TRINITY_DN10884_c2_g2	probable xyloglucan glycosyltransferase 12 [Chenopodium quinoa])	9.85	10.43	8.4	4.01	5.11	4.74	49.47	36.22	53.11	GO:0016021;GO:0033843	CC:integral component of membrane;MF:xyloglucan 6-xylosyltransferase activity;	------	------	------	------	COG1215	M:Cell wall/membrane/envelope biogenesis )	gi|75216205|sp|Q9ZQB9.1|CSLCC_ARATH;	RecName: Full=Probable xyloglucan glycosyltransferase 12; AltName: Full=Cellulose synthase-like protein C12; Short=AtCslC12;	PF13641.3;PF13632.3;PF13506.3;PF00535.23	Glyco_tranf_2_3;Glyco_trans_2_3;Glyco_transf_21;Glycos_transf_2	Glycosyltransferase like family 2;Glycosyl transferase family group 2;Glycosyl transferase family 21;Glycosyl transferase family 2
TRINITY_DN10886_c0_g1		3.49	6.41	5.02	2.62	1.44	2.15	0	0	0	------	------	------	------	------	------	------	------	gi|75225421|sp|Q6Z7K5.1|MTP3_ORYSJ;	RecName: Full=Metal tolerance protein 3; Short=OsMTP3;	------	------	------
TRINITY_DN10887_c0_g1	Fgenesh protein 73 [Beta vulgaris])	1.14	1.57	1.12	2.08	3.04	2.24	1.2	0.29	1.57	------	------	------	------	------	------	------	------	gi|75262477|sp|Q9FHE1.1|GSTT3_ARATH;	RecName: Full=Glutathione S-transferase T3; Short=AtGSTT3; AltName: Full=GST class-theta member 3; AltName: Full=Glutathione S-transferase 10C;	------	------	------
TRINITY_DN10890_c1_g1		1.58	0.9	1.14	2.63	3.85	2.86	1.13	0.6	0.8	------	------	------	------	------	------	------	------	------	------	PF08213.8	DUF1713	Mitochondrial domain of unknown function (DUF1713)
TRINITY_DN10891_c0_g2	polyol transporter 5-like [Chenopodium quinoa])	3.54	3.81	3.24	2.97	2.16	2.11	0.46	0.75	0.34	GO:0010311;GO:0016021;GO:0016021;GO:0005886;GO:0022857;GO:0005351;GO:0015591;GO:0015148;GO:0005354;GO:0005355;GO:0015168;GO:0015575;GO:0005365;GO:0015576	BP:lateral root formation;CC:integral component of membrane;CC:integral component of membrane;CC:plasma membrane;MF:transmembrane transporter activity;MF:suga;MF:D-ribose transmembrane transporter activity;MF:D-xylose transmembrane transporter activity;MF:galactose transmembrane transporter activity;MF:glucose transmembrane transporter activity;MF:glycerol transmembrane transporter activity;MF:ma…	------	------	------	------	------	------	gi|118573108|sp|Q8VZ80.2|PLT5_ARATH;	RecName: Full=Polyol transporter 5; AltName: Full=Protein POLYOL TRANSPORTER 5; Short=AtPLT5; AltName: Full=Sugar-proton symporter PLT5;	PF00083.21;PF07690.13	Sugar_tr;MFS_1	Sugar (and other) transporter;Major Facilitator Superfamily
TRINITY_DN10892_c0_g1	putative cell wall-associated hydrolase [Acinetobacter baumannii 25681_3])	4.36	6.32	7.33	12.63	7.84	25.67	9.31	3.18	234.21	------	------	------	------	------	------	------	------	------	------	------	------	------
TRINITY_DN10893_c1_g2	PREDICTED: probable LRR receptor-like serine/threonine-protein kinase At3g47570 [Beta vulgaris subsp. vulgaris])	0.2	0.33	0.68	0.13	0.32	0.15	0.03	0.01	0.08	GO:0016021;GO:0005524;GO:0004674	CC:integral component of membrane;MF:ATP binding;MF:protein serine/threonine kinase activity;	------	------	------	------	------	------	gi|263419078|sp|C0LGT6.1|EFR_ARATH;	RecName: Full=LRR receptor-like serine/threonine-protein kinase EFR; AltName: Full=Elongation factor Tu receptor; Short=EF-Tu receptor; Flags: Precursor;	PF00069.22;PF13855.3;PF07714.14;PF12799.4;PF00560.30	Pkinase;LRR_8;Pkinase_Tyr;LRR_4;LRR_1	Protein kinase domain;Leucine rich repeat;Protein tyrosine kinase;Leucine Rich repeats (2 copies);Leucine Rich Repeat
TRINITY_DN10893_c2_g1	PREDICTED: probable LRR receptor-like serine/threonine-protein kinase At3g47570 [Beta vulgaris subsp. vulgaris])	2.66	5.01	4.48	8.46	11.25	11.29	11.14	15.94	15.6	------	------	------	------	------	------	------	------	gi|263419078|sp|C0LGT6.1|EFR_ARATH;	RecName: Full=LRR receptor-like serine/threonine-protein kinase EFR; AltName: Full=Elongation factor Tu receptor; Short=EF-Tu receptor; Flags: Precursor;	PF13855.3;PF12799.4	LRR_8;LRR_4	Leucine rich repeat;Leucine Rich repeats (2 copies)
TRINITY_DN10895_c1_g2	uncharacterized protein LOC110649805 [Hevea brasiliensis])	6.99	8.82	7.17	4.41	3.96	3.36	1.92	1.22	1.65	------	------	K00844	HK	map00010;map00520;map00500;map00051;map00052	Glycolysis / Gluconeogenesis);Amino sugar and nucleotide sugar metabolism);Starch and sucrose metabolism);Fructose and mannose metabolism);Galactose metabolism)	------	------	gi|11386886|sp|Q9SEK3.1|HXK1_SPIOL;	RecName: Full=Hexokinase-1; AltName: Full=SoHxK1;	PF03727.13	Hexokinase_2	Hexokinase
TRINITY_DN10895_c1_g4	Alpha,alpha-trehalose-phosphate synthase [Actinidia chinensis var. chinensis])	3.74	3.6	4.93	6.36	5.36	6.83	1.61	0.88	1.45	GO:0005992;GO:0003825;GO:0004805	BP:trehalose biosynthetic process;MF:alpha,alpha-trehalose-phosphate synthas;MF:trehalose-phosphatase activity;	K16055	TPS	map00500	Starch and sucrose metabolism)	COG1877	G:Carbohydrate transport and metabolism )	gi|75174772|sp|Q9LMI0.1|TPS7_ARATH;	RecName: Full=Probable alpha,alpha-trehalose-phosphate synthase [UDP-forming] 7; AltName: Full=Trehalose-6-phosphate synthase 7; Short=AtTPS7;	PF02358.13;PF00982.18	Trehalose_PPase;Glyco_transf_20	Trehalose-phosphatase;Glycosyltransferase family 20
TRINITY_DN10899_c0_g1		0.12	0	0	1.22	3.53	2.71	0.79	3.12	1.29	------	------	------	------	------	------	------	------	------	------	------	------	------
TRINITY_DN10899_c1_g1	uncharacterized protein LOC110802675 [Spinacia oleracea])	0.18	0.12	0.13	1.2	2.34	1.28	1.94	2.43	3.63	------	------	------	------	------	------	------	------	------	------	PF14392.3	zf-CCHC_4	Zinc knuckle
TRINITY_DN10900_c0_g2	polygalacturonase At1g48100 [Spinacia oleracea])	2.83	3.35	2.38	1.2	0.96	1.09	3.57	2.9	3.07	GO:0005975;GO:0071555;GO:0005576;GO:0004650	BP:carbohydrate metabolic process;BP:cell wall organization;CC:extracellular region;MF:polygalacturonase activity;	------	------	------	------	COG5434	M:Cell wall/membrane/envelope biogenesis )	gi|75306312|sp|Q949Z1.1|PGLR4_ARATH;	RecName: Full=Polygalacturonase At1g48100; Short=PG; AltName: Full=Pectinase At1g48100; Flags: Precursor;	PF00295.14;PF12708.4	Glyco_hydro_28;Pectate_lyase_3	Glycosyl hydrolases family 28;Pectate lyase superfamily protein
TRINITY_DN10900_c0_g5		0.79	1.21	0.94	1.64	2.4	2.15	1.7	1.12	2.05	------	------	------	------	------	------	------	------	------	------	------	------	------
TRINITY_DN10908_c0_g1	cysteine-rich receptor-like protein kinase 10 [Spinacia oleracea])	2.03	1.94	3.55	1.92	0.54	0.71	0	0	0.24	------	------	------	------	------	------	------	------	gi|75335771|sp|Q9M0X5.1|CRK25_ARATH;	RecName: Full=Cysteine-rich receptor-like protein kinase 25; Short=Cysteine-rich RLK25; Flags: Precursor;	PF01657.14	Stress-antifung	Salt stress response/antifungal
TRINITY_DN10912_c1_g1		0	0.11	0	0	0.13	0	1.21	1.29	1.43	------	------	------	------	------	------	------	------	------	------	------	------	------
TRINITY_DN10918_c1_g1	dynamin-related protein 3A [Spinacia oleracea])	36.72	37.06	33.75	29.34	20.71	14.95	12.76	8.71	14.31	GO:0005525;GO:0003924;GO:0005525;GO:0003924	MF:GTP binding;MF:GTPase activity;MF:GTP binding;MF:GTPase activity;	K17065	DNM1L	------	------	------	------	gi|60392232|sp|Q8LFT2.2|DRP3B_ARATH;	RecName: Full=Dynamin-related protein 3B; AltName: Full=Dynamin-like protein 2b;	PF01031.17;PF00350.20	Dynamin_M;Dynamin_N	Dynamin central region;Dynamin family
TRINITY_DN10920_c2_g1	PREDICTED: uncharacterized protein LOC109215792 [Nicotiana attenuata])	0.05	0.12	0.11	0.48	1.72	2.05	1.1	1.07	1.37	------	------	------	------	------	------	------	------	------	------	------	------	------
TRINITY_DN10927_c1_g1	photosystem II 22 kDa protein, chloroplastic [Chenopodium quinoa])	1.7	0.77	1.36	0.7	1.35	2.31	3.35	2.15	2.43	------	------	K03542	psbS	map00195	Photosynthesis)	------	------	gi|400890|sp|Q02060.1|PSBS_SPIOL;	RecName: Full=Photosystem II 22 kDa protein, chloroplastic; AltName: Full=CP22; Flags: Precursor;	PF00504.18;PF13442.3	Chloroa_b-bind;Cytochrome_CBB3	Chlorophyll A-B binding protein;Cytochrome C oxidase, cbb3-type, subunit III
TRINITY_DN10927_c1_g2	unnamed protein product, partial [Vitis vinifera])	5.85	6.74	6.74	10.83	16.94	13.87	8.36	5.33	8.54	------	------	------	------	------	------	------	------	------	------	------	------	------
TRINITY_DN10927_c1_g3	hypothetical protein SOVF_000380 [Spinacia oleracea])	27.94	23.55	26.06	20.23	23.42	20.22	69.8	43.45	56.63	GO:0016021	CC:integral component of membrane;	------	------	------	------	------	------	------	------	------	------	------
TRINITY_DN10927_c1_g5	protein SHI RELATED SEQUENCE 1-like [Chenopodium quinoa])	1.35	1.41	0.96	1.55	1.84	0.88	0.1	0.09	0.05	------	------	------	------	------	------	------	------	gi|565830914|sp|Q9SD40.2|SRS1_ARATH;	RecName: Full=Protein SHI RELATED SEQUENCE 1; AltName: Full=Protein STYLISH 1;	PF05142.9	DUF702	Domain of unknown function (DUF702)
TRINITY_DN10931_c5_g2	COBRA-like protein 7 isoform X2 [Chenopodium quinoa])	4.17	5.2	5.74	7.12	13.24	12.42	23.3	20.03	26.77	GO:0010215;GO:0031225;GO:0016021	BP:cellulose microfibril organization;CC:anchored component of membrane;CC:integral component of membrane;	------	------	------	------	------	------	gi|34222586|sp|Q8GZ17.2|COBL7_ARATH;	RecName: Full=COBRA-like protein 7; Flags: Precursor;	PF04833.12	COBRA	COBRA-like protein
TRINITY_DN10932_c1_g3		0	0.01	0	0.31	0.72	0.35	0.51	0.65	0.68	------	------	------	------	------	------	------	------	------	------	------	------	------
TRINITY_DN10936_c0_g6	PREDICTED: uncharacterized protein LOC104907384 [Beta vulgaris subsp. vulgaris])	0.06	0.09	0.03	0.3	0.71	0.64	0.92	0.38	0.46	------	------	------	------	------	------	------	------	------	------	PF13966.3	zf-RVT	zinc-binding in reverse transcriptase
TRINITY_DN10936_c0_g8	PREDICTED: uncharacterized protein LOC109221211 [Nicotiana attenuata])	0.05	0.13	0.17	0.07	0.03	0.12	0.82	0.48	0.52	------	------	------	------	------	------	------	------	gi|125987635|sp|P0C2F6.1|RNHX1_ARATH;	RecName: Full=Putative ribonuclease H protein At1g65750;	------	------	------
TRINITY_DN10939_c4_g2	PREDICTED: growth-regulating factor 1 [Beta vulgaris subsp. vulgaris])	0.15	0.4	0.24	0.56	1.42	1.84	0.56	0.82	0.64	GO:0032502;GO:0006355;GO:0006351;GO:0005634;GO:0005524	BP:developmental process;BP:regulation of transcription, DNA-templated;BP:transcription, DNA-templated;CC:nucleus;MF:ATP binding;	------	------	------	------	------	------	gi|75154316|sp|Q8L8A6.1|GRF5_ARATH;	RecName: Full=Growth-regulating factor 5; Short=AtGRF5; AltName: Full=Transcription activator GRF5;	PF08879.7;PF08880.8	WRC;QLQ	WRC;QLQ
TRINITY_DN10942_c0_g2		0	0	0	6.66	17.01	13.04	9.95	2.05	7.24	------	------	------	------	------	------	------	------	------	------	PF04774.12	HABP4_PAI-RBP1	Hyaluronan / mRNA binding family
TRINITY_DN10943_c2_g1	beta-glucosidase 3-like [Spinacia oleracea])	7.65	5.87	6.37	14	24.99	20.01	18.31	7.69	17.64	GO:0005975;GO:0005975;GO:0016021;GO:0016021;GO:0004553;GO:0004553	BP:carbohydrate metabolic process;BP:carbohydrate metabolic process;CC:integral component of membrane;CC:integral component of membrane;MF:hydrolase activity, hydrolyzing O-glycosyl compounds;MF:hydrolase activity, hydrolyzing O-glycosyl compounds;	K01188	E3.2.1.21	map00460;map00940;map00500	Cyanoamino acid metabolism);Phenylpropanoid biosynthesis);Starch and sucrose metabolism)	------	------	gi|269969441|sp|B3H5Q1.2|BGL11_ARATH;	RecName: Full=Beta-glucosidase 11; Short=AtBGLU11; Flags: Precursor;	PF00232.15	Glyco_hydro_1	Glycosyl hydrolase family 1
TRINITY_DN10943_c2_g2	PREDICTED: monocopper oxidase-like protein SKU5 [Beta vulgaris subsp. vulgaris])	18.24	19.96	18.44	24.24	21.8	21.73	49.57	42.2	49.81	GO:0016021;GO:0005507;GO:0016491	CC:integral component of membrane;MF:copper ion binding;MF:oxidoreductase activity;	------	------	------	------	COG2132	Q:Secondary metabolites biosynthesis, transport and catabolism )	gi|38258655|sp|Q9SU40.1|SKU5_ARATH;	RecName: Full=Monocopper oxidase-like protein SKU5; AltName: Full=Skewed roots; Flags: Precursor;	PF07732.12;PF00394.19;PF07731.11	Cu-oxidase_3;Cu-oxidase;Cu-oxidase_2	Multicopper oxidase;Multicopper oxidase;Multicopper oxidase
TRINITY_DN10946_c1_g1	homeobox protein knotted-1-like 7 [Spinacia oleracea])	56.37	66.65	65.18	33.09	39.55	44.73	93.17	74.89	90.62	GO:0006355;GO:0006355;GO:0005634;GO:0005634;GO:0003677;GO:0003677	BP:regulation of transcription, DNA-templated;BP:regulation of transcription, DNA-templated;CC:nucleus;CC:nucleus;MF:DNA binding;MF:DNA binding;	------	------	------	------	------	------	gi|1170191|sp|P46606.1|HD1_BRANA;	RecName: Full=Homeobox protein HD1;	PF03791.10;PF05920.8;PF03790.10;PF00046.26	KNOX2;Homeobox_KN;KNOX1;Homeobox	KNOX2 domain;Homeobox KN domain;KNOX1 domain;Homeobox domain
TRINITY_DN10946_c1_g3	Homeobox protein [Actinidia chinensis var. chinensis])	0.52	0.23	0.16	0.56	0.56	0.59	0.87	0.91	1.56	GO:0006355;GO:0006355;GO:0005634;GO:0005634;GO:0003677;GO:0003677	BP:regulation of transcription, DNA-templated;BP:regulation of transcription, DNA-templated;CC:nucleus;CC:nucleus;MF:DNA binding;MF:DNA binding;	------	------	------	------	------	------	gi|75306683|sp|Q94LW3.1|KNOS3_ORYSJ;	RecName: Full=Homeobox protein knotted-1-like 3; AltName: Full=Homeobox protein HOS66;	PF03791.10	KNOX2	KNOX2 domain
TRINITY_DN10949_c3_g4	PREDICTED: CASP-like protein 1F2 isoform X1 [Beta vulgaris subsp. vulgaris])	2.05	1.63	1.78	2.28	1.43	1.46	2.02	3.26	2.44	------	------	------	------	------	------	------	------	gi|341940410|sp|A7PHN8.2|CSPL4_VITVI;	RecName: Full=CASP-like protein 1F1; Short=VvCASPL1F1;	PF04535.9	DUF588	Domain of unknown function (DUF588)
TRINITY_DN10950_c2_g2	putative zinc transporter At3g08650 [Chenopodium quinoa])	7.75	8.58	8.29	7.78	6.39	6.82	18.51	16.57	21.96	------	------	------	------	------	------	------	------	gi|310947322|sp|Q9C9Z1.2|ZTP50_ARATH;	RecName: Full=Putative zinc transporter At3g08650;	------	------	------
TRINITY_DN10950_c4_g1		0.4	0.17	0.08	0.61	0.81	0.07	0.7	0.64	0.53	------	------	------	------	------	------	------	------	------	------	------	------	------
TRINITY_DN10951_c0_g2	hypothetical protein BVRB_4g096630 [Beta vulgaris subsp. vulgaris])	3.91	2.74	3.26	8.54	3.81	5.83	1.94	1.64	1.97	------	------	------	------	------	------	------	------	------	------	PF01497.15	Peripla_BP_2	Periplasmic binding protein
TRINITY_DN10954_c5_g4	glutathione S-transferase T3-like [Chenopodium quinoa])	2.11	2.08	1.77	0	0.12	0.06	3.63	4.68	4.54	------	------	------	------	------	------	------	------	------	------	------	------	------
TRINITY_DN10955_c0_g1		0	0	0	0.94	0.66	1.41	0	0	0	------	------	------	------	------	------	------	------	------	------	------	------	------
TRINITY_DN10955_c0_g4		0	0	0	0.84	0.75	1.28	0	0	0	------	------	------	------	------	------	------	------	------	------	------	------	------
TRINITY_DN10956_c0_g3	squamosa promoter binding protein [Sesuvium portulacastrum])	1.59	1.39	1.86	0.78	0.44	0.66	2.09	1.89	1.82	GO:0005634;GO:0003677	CC:nucleus;MF:DNA binding;	------	------	------	------	------	------	gi|384950751|sp|B9DI20.1|SP13A_ARATH;	RecName: Full=Squamosa promoter-binding-like protein 13A >gi|384950752|sp|P0DI11.1|SP13B_ARATH RecName: Full=Squamosa promoter-binding-like protein 13B;	PF03110.11	SBP	SBP domain
TRINITY_DN10956_c1_g8	4-coumarate:CoA ligase 1 [Silene littorea])	1.22	0.87	1.25	2.22	2.22	1.43	3.75	1.86	4.33	GO:0008152;GO:0008152;GO:0016874;GO:0016874	BP:metabolic process;BP:metabolic process;MF:ligase activity;MF:ligase activity;	K01904	4CL	map00940;map00130;map00360	Phenylpropanoid biosynthesis);Ubiquinone and other terpenoid-quinone biosynthesis);Phenylalanine metabolism)	------	------	gi|12229631|sp|O24145.1|4CL1_TOBAC;	RecName: Full=4-coumarate--CoA ligase 1; Short=4CL 1; AltName: Full=4-coumaroyl-CoA synthase 1 [Nicotiana tabacum];	PF00501.25;PF13193.3	AMP-binding;AMP-binding_C	AMP-binding enzyme;AMP-binding enzyme C-terminal domain
TRINITY_DN10957_c2_g2	putative mitochondrial protein [Apostasia shenzhenica])	1.39	2.5	1.5	2.03	1.12	1.91	4.04	1.54	1.69	GO:0015074;GO:0015074;GO:0015074;GO:0016787;GO:0003676;GO:0003676;GO:0003676	BP:DNA integration;BP:DNA integration;BP:DNA integration;MF:hydrolase activity;MF:nucleic acid binding;MF:nucleic acid binding;MF:nucleic acid binding;	------	------	------	------	------	------	------	------	------	------	------
TRINITY_DN10958_c0_g1		0.2	0	0.18	0.25	0.13	0	0.64	0.62	0.66	------	------	------	------	------	------	------	------	------	------	------	------	------
TRINITY_DN10958_c0_g3		1.86	2.05	1.96	2.94	0.72	1.38	0.62	0.56	0.52	------	------	------	------	------	------	------	------	------	------	------	------	------
TRINITY_DN10960_c2_g1		0.18	0.29	0.28	0.2	1.01	0.75	1.08	0.79	1.38	------	------	------	------	------	------	------	------	------	------	------	------	------
TRINITY_DN10960_c3_g2	hypothetical protein SOVF_116220 [Spinacia oleracea])	0.52	0.35	0.45	0.11	0.42	0.19	0.83	0.39	0.62	------	------	------	------	------	------	------	------	gi|75223263|sp|Q6NLV0.1|HS147_ARATH;	RecName: Full=14.7 kDa heat shock protein; Short=AtHsp14.7;	------	------	------
TRINITY_DN10964_c1_g2	PREDICTED: probable methyltransferase PMT3 [Beta vulgaris subsp. vulgaris])	0.29	0.26	0.24	0.43	0.87	0.71	0.78	0.63	0.9	GO:0032259;GO:0005737;GO:0016021;GO:0008757;GO:0008168	BP:methylation;CC:cytoplasm;CC:integral component of membrane;MF:S-adenosylmethionine-dependent methyltransferase activity;MF:methyltransferase activity;	------	------	------	------	------	------	gi|75249499|sp|Q940J9.1|PMT8_ARATH;	RecName: Full=Probable methyltransferase PMT8;	PF03141.13;PF08241.9;PF13649.3;PF13489.3	Methyltransf_29;Methyltransf_11;Methyltransf_25;Methyltransf_23	Putative S-adenosyl-L-methionine-dependent methyltransferase;Methyltransferase domain;Methyltransferase domain;Methyltransferase domain
TRINITY_DN10966_c0_g2	PREDICTED: uncharacterized protein LOC104906597 [Beta vulgaris subsp. vulgaris])	13.57	13.53	11.62	12.93	16.18	15.78	4.22	3.16	3.73	------	------	------	------	------	------	------	------	------	------	PF05003.9;PF11961.5	DUF668;DUF3475	Protein of unknown function (DUF668);Domain of unknown function (DUF3475)
TRINITY_DN10967_c1_g4	WRKY transcription factor 22-like [Spinacia oleracea])	0.11	0.41	0.53	0.52	0.11	0.43	0.56	1	1.08	GO:0006351;GO:0005634;GO:0003700;GO:0043565	BP:transcription, DNA-templated;CC:nucleus;MF:transcription factor activity, sequence-specific DNA binding;MF:sequence-specific DNA binding;	K13426	WRKY29	map04016;map04626	MAPK signaling pathway - plant);Plant-pathogen interaction)	------	------	gi|29839684|sp|Q9SUS1.1|WRK29_ARATH;	RecName: Full=Probable WRKY transcription factor 29; AltName: Full=WRKY DNA-binding protein 29;	PF03106.12	WRKY	WRKY DNA -binding domain
TRINITY_DN10967_c1_g6		0.73	0.34	0.99	0	0	0	0.18	0.32	0.29	------	------	------	------	------	------	------	------	gi|75304460|sp|Q8VYZ3.1|PME53_ARATH;	RecName: Full=Probable pectinesterase 53; Short=PE 53; AltName: Full=Pectin methylesterase 53; Short=AtPME53; Flags: Precursor;	------	------	------
TRINITY_DN10971_c0_g2	tubby-like F-box protein 8 [Spinacia oleracea])	35.85	40.11	34.83	23.42	27.86	21.65	38.13	27.21	40.54	------	------	------	------	------	------	------	------	gi|75271226|sp|Q53PP5.1|TLP13_ORYSJ;	RecName: Full=Tubby-like F-box protein 13; Short=OsTLP13; AltName: Full=Tubby-like F-box protein 6; Short=OsTLP6;	PF00646.30;PF12937.4;PF01167.15	F-box;F-box-like;Tub	F-box domain;F-box-like;Tub family
TRINITY_DN10971_c0_g4		0.56	0.46	0.51	1.94	6.35	4.93	3.23	2.18	3.53	------	------	------	------	------	------	------	------	------	------	------	------	------
TRINITY_DN10975_c0_g2		0.69	0.53	0.66	0.36	0.3	0.32	0.09	0.05	0.1	------	------	------	------	------	------	------	------	------	------	------	------	------
TRINITY_DN10976_c1_g4		0.18	0.13	0.12	0.54	0.87	1.06	0.07	0.12	0.33	------	------	------	------	------	------	------	------	------	------	------	------	------
TRINITY_DN10978_c0_g3	protein NRT1/ PTR FAMILY 5.9-like [Chenopodium quinoa])	0.94	0.56	0.86	1.74	2.51	3.64	0.79	0.74	0.91	------	------	K14638	SLC15A3_4, PHT	------	------	------	------	gi|75174167|sp|Q9LFR1.1|PTR50_ARATH;	RecName: Full=Protein NRT1/ PTR FAMILY 5.8; Short=AtNPF5.8;	PF00854.18;PF07690.13	PTR2;MFS_1	POT family;Major Facilitator Superfamily
TRINITY_DN10978_c0_g8		1.02	1.14	1.32	4.11	7.04	4.4	4.1	2.22	4.13	------	------	------	------	------	------	------	------	------	------	------	------	------
TRINITY_DN10980_c0_g3	PREDICTED: ribosome production factor 2 homolog [Beta vulgaris subsp. vulgaris])	14.46	15.31	13.21	27.19	38.3	35.26	30.58	17.94	31.48	------	------	K14847	RPF2	------	------	COG5106	S:Function unknown )	gi|18203245|sp|Q9LUG5.1|RPF2_ARATH;	RecName: Full=Ribosome production factor 2 homolog; AltName: Full=Brix domain-containing protein 1 homolog; AltName: Full=Ribosome biogenesis protein RPF2 homolog;	PF04427.15	Brix	Brix domain
TRINITY_DN10982_c1_g1	pentatricopeptide repeat-containing protein At3g29230-like isoform X1 [Spinacia oleracea])	1.51	1.61	1.52	0.9	0.89	1.01	0.53	0.4	0.62	------	------	------	------	------	------	------	------	gi|75273910|sp|Q9LS72.1|PP261_ARATH;	RecName: Full=Pentatricopeptide repeat-containing protein At3g29230;	PF13041.3;PF01535.17;PF12854.4;PF13812.3	PPR_2;PPR;PPR_1;PPR_3	PPR repeat family;PPR repeat;PPR repeat;Pentatricopeptide repeat domain
TRINITY_DN10982_c1_g7		0.35	0.19	0.21	0.66	1.6	0.92	1.23	0.88	0.42	------	------	------	------	------	------	------	------	------	------	------	------	------
TRINITY_DN10985_c6_g4		3.59	2.97	3.05	1.28	1.61	1.21	1.15	0.71	0.48	------	------	------	------	------	------	------	------	------	------	------	------	------
TRINITY_DN10988_c2_g1	PREDICTED: agamous-like MADS-box protein AGL62 [Solanum tuberosum])	0.13	0.03	0.27	4.05	8.58	8.57	6.54	0.86	7.65	GO:0045944;GO:0006351;GO:0006355;GO:0006351;GO:0006355;GO:0006351;GO:0006355;GO:0006351;GO:0005634;GO:0005634;GO:0005634;GO:0005634;GO:0046983;GO:0000977;GO:0003677;GO:0046983;GO:0003677;GO:0046983;GO:0003677;GO:0046983	BP:positive regulation of transcription from RNA polymerase II promoter;BP:transcription, DNA-templated;BP:regulation of transcription, DNA-templated;BP:transcription, DNA-templated;BP:regulation of transcription, DNA-templated;BP:transcription, DNA-templated;BP:regulation of transcription, DNA-templated;BP:transcription, DNA-templated;CC:nucleus;CC:nucleus;CC:nucleus;CC:nucleus;MF:protein dimeri…	------	------	------	------	------	------	gi|27151496|sp|Q9ATE5.1|FBP24_PETHY;	RecName: Full=MADS-box protein FBP24; AltName: Full=Floral-binding protein 24;	PF00319.15	SRF-TF	SRF-type transcription factor (DNA-binding and dimerisation domain)
TRINITY_DN10989_c4_g5	PREDICTED: B3 domain-containing transcription factor VRN1 [Beta vulgaris subsp. vulgaris])	0.05	0	0.03	0.13	0.07	0.45	0.63	0.27	0.26	------	------	------	------	------	------	------	------	gi|75149547|sp|Q851V1.1|Y3160_ORYSJ;	RecName: Full=Putative B3 domain-containing protein Os03g0621600;	PF02362.18	B3	B3 DNA binding domain
TRINITY_DN10990_c0_g1	hypothetical protein COLO4_23055 [Corchorus olitorius])	0.68	0.26	0.59	0.05	0.3	0.31	1.41	0.57	0.92	GO:0009579	CC:thylakoid;	------	------	------	------	------	------	gi|38503349|sp|Q8LCA1.2|CUT1B_ARATH;	RecName: Full=Protein CURVATURE THYLAKOID 1B, chloroplastic; AltName: Full=Photosystem I protein P; AltName: Full=Thylakoid membrane phosphoprotein 14 kDa; Flags: Precursor;	PF14159.3	CAAD	CAAD domains of cyanobacterial aminoacyl-tRNA synthetase
TRINITY_DN10990_c1_g1	uncharacterized protein At4g15970-like [Spinacia oleracea])	0.42	1.18	1.79	0.6	1.54	1.38	3.26	3.31	3.58	GO:0071555;GO:0000139;GO:0016021;GO:0016757	BP:cell wall organization;CC:Golgi membrane;CC:integral component of membrane;MF:transferase activity, transferring glycosyl groups;	------	------	------	------	------	------	gi|68566155|sp|P0C042.1|Y4597_ARATH;	RecName: Full=Uncharacterized protein At4g15970;	------	------	------
TRINITY_DN10992_c1_g2	disease resistance RPP13-like protein 4 [Spinacia oleracea])	9.99	10.44	9.21	8	9.8	8.48	12.14	12.53	13.82	------	------	------	------	------	------	------	------	gi|29839509|sp|Q38834.2|R13L4_ARATH;	RecName: Full=Disease resistance RPP13-like protein 4; AltName: Full=Disease resistance protein ZAR1; AltName: Full=Protein HOPZ-ACTIVATED RESISTANCE 1;	PF00931.19;PF12799.4;PF13401.3	NB-ARC;LRR_4;AAA_22	NB-ARC domain;Leucine Rich repeats (2 copies);AAA domain
TRINITY_DN10993_c0_g1	PREDICTED: uncharacterized protein LOC109135359 [Beta vulgaris subsp. vulgaris])	0.04	0	0.04	0.21	0.48	0.43	0.39	0.11	0.54	------	------	------	------	------	------	------	------	gi|13124684|sp|P04146.3|COPIA_DROME;	RecName: Full=Copia protein; AltName: Full=Gag-int-pol protein; Contains: RecName: Full=Copia VLP protein; Contains: RecName: Full=Copia protease;	PF07727.11	RVT_2	Reverse transcriptase (RNA-dependent DNA polymerase)
TRINITY_DN10996_c0_g4	5-methyltetrahydropteroyltriglutamate--homocysteine methyltransferase-like [Quercus suber])	74.09	76.69	75.54	99.39	101.09	70.27	33.44	24.15	37.62	GO:0009086;GO:0009086;GO:0003871;GO:0008270;GO:0003871;GO:0008270	BP:methionine biosynthetic process;BP:methionine biosynthetic process;MF:5-methyltetrahydropteroyltriglutamate-homocysteine S-methyltransferase activity;MF:zinc ion binding;MF:5-methyltetrahydropteroyltriglutamate-homocysteine S-methyltransferase activity;MF:zinc ion binding;	K00549	metE	map00270;map00450	Cysteine and methionine metabolism);Selenocompound metabolism)	------	------	gi|8134568|sp|P93263.1|METE_MESCR;	RecName: Full=5-methyltetrahydropteroyltriglutamate--homocysteine methyltransferase; AltName: Full=Cobalamin-independent methionine synthase isozyme; AltName: Full=Vitamin-B12-independent methionine synthase isozyme;	PF08267.9	Meth_synt_1	Cobalamin-independent synthase, N-terminal domain
TRINITY_DN10996_c0_g5	hypothetical protein CRG98_010452 [Punica granatum])	137.78	195.69	156.52	229.33	248.09	213.59	92.02	60.09	90.67	GO:0009086;GO:0009086;GO:0009086;GO:0009086;GO:0003871;GO:0008270;GO:0003871;GO:0008270;GO:0003871;GO:0008270;GO:0003871;GO:0008270	BP:methionine biosynthetic process;BP:methionine biosynthetic process;BP:methionine biosynthetic process;BP:methionine biosynthetic process;MF:5-methyltetrahydropteroyltriglutamate-homocysteine S-methyltransferase activity;MF:zinc ion binding;MF:5-methyltetrahydropteroyltriglutamate-homocysteine S-methyltransferase activity;MF:zinc ion binding;MF:5-methyltetrahydropteroyltriglutamate-homocysteine…	K00549	metE	map00270;map00450	Cysteine and methionine metabolism);Selenocompound metabolism)	------	------	gi|122203088|sp|Q2QLY5.1|METE1_ORYSJ;	RecName: Full=5-methyltetrahydropteroyltriglutamate--homocysteine methyltransferase 1; AltName: Full=Cobalamin-independent methionine synthase 1;	PF01717.15	Meth_synt_2	Cobalamin-independent synthase, Catalytic domain
TRINITY_DN10996_c0_g6	pollen allergen MetE, partial [Amaranthus retroflexus])	69.91	83.37	81.84	159.35	146	98.52	38.19	30.71	47.78	GO:0009086;GO:0003871;GO:0008270	BP:methionine biosynthetic process;MF:5-methyltetrahydropteroyltriglutamate-homocysteine S-methyltransferase activity;MF:zinc ion binding;	K00549	metE	map00270;map00450	Cysteine and methionine metabolism);Selenocompound metabolism)	------	------	gi|8134568|sp|P93263.1|METE_MESCR;	RecName: Full=5-methyltetrahydropteroyltriglutamate--homocysteine methyltransferase; AltName: Full=Cobalamin-independent methionine synthase isozyme; AltName: Full=Vitamin-B12-independent methionine synthase isozyme;	PF08267.9	Meth_synt_1	Cobalamin-independent synthase, N-terminal domain
TRINITY_DN10996_c0_g7	Methionine synthase, vitamin-B12 independent [Corchorus capsularis])	132.86	150.69	132.69	207.11	214.14	181.81	65.68	52.91	77.26	GO:0009086;GO:0009086;GO:0009086;GO:0009086;GO:0009086;GO:0003871;GO:0008270;GO:0003871;GO:0008270;GO:0003871;GO:0008270;GO:0003871;GO:0008270;GO:0003871;GO:0008270	BP:methionine biosynthetic process;BP:methionine biosynthetic process;BP:methionine biosynthetic process;BP:methionine biosynthetic process;BP:methionine biosynthetic process;MF:5-methyltetrahydropteroyltriglutamate-homocysteine S-methyltransferase activity;MF:zinc ion binding;MF:5-methyltetrahydropteroyltriglutamate-homocysteine S-methyltransferase activity;MF:zinc ion binding;MF:5-methyltetrahy…	K00549	metE	map00270;map00450	Cysteine and methionine metabolism);Selenocompound metabolism)	------	------	gi|8134568|sp|P93263.1|METE_MESCR;	RecName: Full=5-methyltetrahydropteroyltriglutamate--homocysteine methyltransferase; AltName: Full=Cobalamin-independent methionine synthase isozyme; AltName: Full=Vitamin-B12-independent methionine synthase isozyme;	------	------	------
TRINITY_DN10996_c0_g9	hypothetical protein BVRB_8g195160 isoform B [Beta vulgaris subsp. vulgaris])	0.04	0	0.02	0.29	1.02	0.52	0.35	0.18	0.55	------	------	------	------	------	------	------	------	gi|122235052|sp|Q0JP99.1|Y1341_ORYSJ;	RecName: Full=B3 domain-containing protein Os01g0234100;	PF02362.18	B3	B3 DNA binding domain
TRINITY_DN10997_c2_g2	DNA polymerase I A, chloroplastic/mitochondrial-like [Chenopodium quinoa])	2.7	2.1	2.85	5.57	6.39	4.65	2.52	1.8	3.42	GO:0006261;GO:0008408;GO:0003677;GO:0003887	BP:DNA-dependent DNA replication;MF:3'-5' exonuclease activity;MF:DNA binding;MF:DNA-directed DNA polymerase activity;	K02335	DPO1, polA	map00230;map03420;map00240;map03410;map03030;map03440	Purine metabolism);Nucleotide excision repair);Pyrimidine metabolism);Base excision repair);DNA replication);Homologous recombination)	COG0749	L:Replication, recombination and repair )	gi|657341188|sp|F4I6M1.1|POLIA_ARATH;	RecName: Full=DNA polymerase I A, chloroplastic/mitochondrial; AltName: Full=DNA polymerase PolI-like B; Short=AtPolI-like A; AltName: Full=Polymerase gamma 2; Short=POLGAMMA2; Flags: Precursor;	PF00476.17;PF01612.17	DNA_pol_A;DNA_pol_A_exo1	DNA polymerase family A;3'-5' exonuclease
TRINITY_DN10999_c0_g1	putative disease resistance protein RGA3 [Chenopodium quinoa])	61.91	52.57	68.73	55.1	88.5	73.72	106.87	52.98	130.62	------	------	K19613	SHOC2, SUR8	------	------	------	------	------	------	------	------	------
TRINITY_DN10999_c0_g2	putative disease resistance protein RGA3 [Chenopodium quinoa])	1.85	1.84	1.86	2.53	5.18	4.42	7.69	2.51	6.91	------	------	------	------	------	------	------	------	------	------	PF13855.3	LRR_8	Leucine rich repeat
TRINITY_DN11000_c0_g2	PREDICTED: UDP-glycosyltransferase 87A2 [Beta vulgaris subsp. vulgaris])	0.88	1.44	2.12	0.48	0.42	0.31	0.63	0.66	0.84	------	------	------	------	------	------	------	------	gi|75219843|sp|O64733.1|U87A2_ARATH;	RecName: Full=UDP-glycosyltransferase 87A2;	PF00201.15	UDPGT	UDP-glucoronosyl and UDP-glucosyl transferase
TRINITY_DN11002_c0_g1		0.68	0.72	1.94	2.86	5.02	3.25	0.48	0.1	0.35	------	------	------	------	------	------	------	------	------	------	------	------	------
TRINITY_DN11002_c3_g2	ACT domain-containing protein ACR10 [Spinacia oleracea])	0	0	0	0.14	0.37	0.54	0.7	0.37	0.53	------	------	------	------	------	------	------	------	gi|75265952|sp|Q9SJM1.1|ACR10_ARATH;	RecName: Full=ACT domain-containing protein ACR10; AltName: Full=Protein ACT DOMAIN REPEATS 10;	------	------	------
TRINITY_DN11002_c3_g4		3.13	3.14	3.44	9.19	7.84	8.48	2.28	1.68	3.1	------	------	------	------	------	------	------	------	------	------	------	------	------
TRINITY_DN11005_c1_g1	PREDICTED: protein FAM91A1 isoform X2 [Beta vulgaris subsp. vulgaris])	10.14	10	9.45	8.09	10.41	7.63	16.27	14.42	22.01	------	------	------	------	------	------	------	------	gi|142984904|sp|Q6TEP1.2|F91A1_DANRE;	RecName: Full=Protein FAM91A1;	PF14648.3;PF14647.3	FAM91_C;FAM91_N	FAM91 C-terminus;FAM91 N-terminus
TRINITY_DN11005_c1_g2	RecName: Full=Ribulose bisphosphate carboxylase small chain, chloroplastic;Short=RuBisCO small subunit;Flags: Precursor)	2.54	1.85	1.56	0.51	1.22	0.89	1.94	1.39	2.25	GO:0009853;GO:0019253;GO:0009853;GO:0019253;GO:0009853;GO:0019253;GO:0009853;GO:0019253;GO:0009507;GO:0009507;GO:0009507;GO:0009507;GO:0004497;GO:0016984;GO:0004497;GO:0016984;GO:0004497;GO:0016984;GO:0004497;GO:0016984	BP:photorespiration;BP:reductive pentose-phosphate cycle;BP:photorespiration;BP:reductive pentose-phosphate cycle;BP:photorespiration;BP:reductive pentose-phosphate cycle;BP:photorespiration;BP:reductive pentose-phosphate cycle;CC:chloroplast;CC:chloroplast;CC:chloroplast;CC:chloroplast;MF:monooxygenase activity;MF:ribulose-bisphosphate carboxylase activity;MF:monooxygenase activity;MF:ribulose-b…	K01602	rbcS	map00630;map00710	Glyoxylate and dicarboxylate metabolism);Carbon fixation in photosynthetic organisms)	COG4451	C:Energy production and conversion )	gi|132155|sp|P18960.1|RBS_SILLB;	RecName: Full=Ribulose bisphosphate carboxylase small chain, chloroplastic; Short=RuBisCO small subunit; Flags: Precursor;	PF00101.17;PF12338.5	RuBisCO_small;RbcS	Ribulose bisphosphate carboxylase, small chain;Ribulose-1,5-bisphosphate carboxylase small subunit
TRINITY_DN11008_c1_g2	Retrotransposable element Tf2 [Cajanus cajan])	1.91	2.68	1.73	0.9	0.75	1.09	0.59	0.57	0.49	GO:0015074;GO:0015074;GO:0015074;GO:0003676;GO:0003676;GO:0003676	BP:DNA integration;BP:DNA integration;BP:DNA integration;MF:nucleic acid binding;MF:nucleic acid binding;MF:nucleic acid binding;	------	------	------	------	------	------	------	------	------	------	------
TRINITY_DN11008_c3_g1	PREDICTED: transcription factor bHLH137-like [Gossypium hirsutum])	8.49	10.71	8.93	6.09	4.42	3.06	3.12	2.81	3.6	GO:0046983	MF:protein dimerization activity;	------	------	------	------	------	------	gi|75305763|sp|Q93W88.1|BH137_ARATH;	RecName: Full=Transcription factor bHLH137; AltName: Full=Basic helix-loop-helix protein 137; Short=AtbHLH137; Short=bHLH 137; AltName: Full=Transcription factor EN 89; AltName: Full=bHLH transcription factor bHLH137;	------	------	------
TRINITY_DN11011_c1_g5	hypothetical protein Ccrd_002160 [Cynara cardunculus var. scolymus])	12.19	21.52	8.34	31.05	33.81	48.22	11.51	10.36	17.83	GO:0016021	CC:integral component of membrane;	------	------	------	------	------	------	------	------	------	------	------
TRINITY_DN11013_c0_g1	uncharacterized protein LOC110801692 [Spinacia oleracea])	3.18	2.44	3.93	2.94	2.82	3.06	0.92	0.84	0.96	------	------	------	------	------	------	------	------	------	------	PF14226.3	DIOX_N	non-haem dioxygenase in morphine synthesis N-terminal
TRINITY_DN11014_c0_g3	zinc finger protein ZAT10-like [Spinacia oleracea])	9.97	14.56	15.33	32.85	76.67	76.39	160	99.98	128.67	GO:0003676	MF:nucleic acid binding;	------	------	------	------	------	------	gi|75332918|sp|Q96289.1|ZAT10_ARATH;	RecName: Full=Zinc finger protein ZAT10; AltName: Full=Salt-tolerance zinc finger;	PF13912.3	zf-C2H2_6	C2H2-type zinc finger
TRINITY_DN11018_c0_g1	adenylate kinase 5, chloroplastic-like isoform X1 [Chenopodium quinoa])	0.19	0.16	0.2	0.64	1.14	1.53	0.85	0.47	0.82	------	------	K00939	adk, AK	map00730;map00230	Thiamine metabolism);Purine metabolism)	COG0563	F:Nucleotide transport and metabolism )	gi|75304447|sp|Q8VYL1.1|KAD5_ARATH;	RecName: Full=Adenylate kinase 5, chloroplastic; AltName: Full=ATP-AMP transphosphorylase 5; AltName: Full=ATP:AMP phosphotransferase; AltName: Full=Adenylate monophosphate kinase 5; Short=AMK5; Flags: Precursor;	PF00406.19;PF13207.3;PF09353.7;PF13238.3;PF13671.3	ADK;AAA_17;DUF1995;AAA_18;AAA_33	Adenylate kinase;AAA domain;Domain of unknown function (DUF1995);AAA domain;AAA domain
TRINITY_DN11021_c0_g1	PREDICTED: alkane hydroxylase MAH1-like [Beta vulgaris subsp. vulgaris])	5.65	7.36	6.37	2.91	2.29	1.87	2.51	1.3	2.93	------	------	------	------	------	------	------	------	gi|75309839|sp|Q9FVS9.1|C96AF_ARATH;	RecName: Full=Alkane hydroxylase MAH1; AltName: Full=Cytochrome P450 96A15; AltName: Full=Protein MID-CHAIN ALKANE HYDROXYLASE 1;	PF00067.19	p450	Cytochrome P450
TRINITY_DN11022_c2_g1		0	0.26	0.35	0.25	1.11	1.92	1.51	1.62	0.89	------	------	------	------	------	------	------	------	------	------	------	------	------
TRINITY_DN11026_c0_g3	PREDICTED: uncharacterized protein LOC104906191 [Beta vulgaris subsp. vulgaris])	3.67	3.59	3.38	1.31	2.14	1.76	3.77	3.29	4.39	------	------	------	------	------	------	------	------	gi|75174963|sp|Q9LNG5.1|PPP7L_ARATH;	RecName: Full=Serine/threonine-protein phosphatase 7 long form homolog;	PF10536.6;PF09331.8	PMD;DUF1985	Plant mobile domain;Domain of unknown function (DUF1985)
TRINITY_DN11029_c0_g2	E3 ubiquitin ligase BIG BROTHER-like [Spinacia oleracea])	1.32	1.05	2.09	2.71	2.97	2	1.25	0.57	0.9	------	------	K19045	BB	------	------	------	------	gi|75301060|sp|Q8L649.1|BB_ARATH;	RecName: Full=E3 ubiquitin ligase BIG BROTHER; AltName: Full=Protein ENHANCER OF DA1-1;	PF13639.3;PF13923.3;PF12678.4;PF17123.2;PF00097.22;PF13920.3;PF17120.2;PF14447.3	zf-RING_2;zf-C3HC4_2;zf-rbx1;zf-RING_11;zf-C3HC4;zf-C3HC4_3;Zn_ribbon_17;Prok-RING_4	Ring finger domain;Zinc finger, C3HC4 type (RING finger);RING-H2 zinc finger domain;RING-like zinc finger;Zinc finger, C3HC4 type (RING finger);Zinc finger, C3HC4 type (RING finger);Zinc-ribbon, C4HC2 type;Prokaryotic RING finger family 4
TRINITY_DN11030_c2_g1	alpha,alpha-trehalose-phosphate synthase [UDP-forming] 1-like [Chenopodium quinoa])	5.51	6.2	5.03	4.07	6	6.85	4.6	2.94	2.91	GO:0005992;GO:0003825	BP:trehalose biosynthetic process;MF:alpha,alpha-trehalose-phosphate synthas;	K16055	TPS	map00500	Starch and sucrose metabolism)	COG1877	G:Carbohydrate transport and metabolism )	gi|75213463|sp|Q9SYM4.1|TPS1_ARATH;	RecName: Full=Alpha,alpha-trehalose-phosphate synthase [UDP-forming] 1; AltName: Full=Trehalose-6-phosphate synthase 1; Short=AtTPS1;	PF02358.13;PF00982.18	Trehalose_PPase;Glyco_transf_20	Trehalose-phosphatase;Glycosyltransferase family 20
TRINITY_DN11036_c2_g2	PREDICTED: probable beta-D-xylosidase 2 [Beta vulgaris subsp. vulgaris])	0.23	0.1	0.08	0.11	0.08	0.15	0.46	0.86	0.71	GO:0005975;GO:0004553	BP:carbohydrate metabolic process;MF:hydrolase activity, hydrolyzing O-glycosyl compounds;	------	------	------	------	COG1472	G:Carbohydrate transport and metabolism )	gi|75250279|sp|Q94KD8.1|BXL2_ARATH;	RecName: Full=Probable beta-D-xylosidase 2; Short=AtBXL2; Flags: Precursor;	PF01915.19;PF00933.18;PF14310.3	Glyco_hydro_3_C;Glyco_hydro_3;Fn3-like	Glycosyl hydrolase family 3 C-terminal domain;Glycosyl hydrolase family 3 N terminal domain;Fibronectin type III-like domain
TRINITY_DN11036_c3_g2	O-acyltransferase WSD1-like [Chenopodium quinoa])	0.54	0.37	0.73	0.15	0.21	0.18	0.05	0.15	0.06	GO:0045017;GO:0004144	BP:glycerolipid biosynthetic process;MF:diacylglycerol O-acyltransferase activity;	------	------	------	------	------	------	gi|75163815|sp|Q93ZR6.1|WSD1_ARATH;	RecName: Full=O-acyltransferase WSD1; AltName: Full=Diacylglycerol O-acyltransferase; Short=DGAT; AltName: Full=Long-chain-alcohol O-fatty-acyltransferase; AltName: Full=Wax synthase; Short=WS;	PF03007.13	WES_acyltransf	Wax ester synthase-like Acyl-CoA acyltransferase domain
TRINITY_DN11037_c1_g7	hypothetical protein B456_004G176200 [Gossypium raimondii])	0.25	0	0.24	0.26	1.89	0.28	1.91	0.76	4.77	GO:0071555;GO:0071555;GO:0005618;GO:0005576;GO:0016021;GO:0005618;GO:0005576;GO:0016787;GO:0016787	BP:cell wall organization;BP:cell wall organization;CC:cell wall;CC:extracellular region;CC:integral component of membrane;CC:cell wall;CC:extracellular region;MF:hydrolase activity;MF:hydrolase activity;	K19882	NOTUM	------	------	------	------	gi|75170567|sp|Q9FH82.1|PAE11_ARATH;	RecName: Full=Pectin acetylesterase 11; Flags: Precursor;	------	------	------
TRINITY_DN11038_c0_g1	protein PLASTID TRANSCRIPTIONALLY ACTIVE 12-like [Chenopodium quinoa])	145.83	155.46	139.96	15.87	20.23	16.58	116.91	106.27	154.08	------	------	------	------	------	------	------	------	gi|857217161|sp|F4IHY7.1|PTA12_ARATH;	RecName: Full=Protein PLASTID TRANSCRIPTIONALLY ACTIVE 12; Short=pTAC12; AltName: Full=Plastid-encoded RNA polymerase-associated protein 5; Short=PEP-associated protein 5; AltName: Full=Protein HEMERA; Flags: Precursor;	------	------	------
TRINITY_DN11038_c0_g2		0.31	0.15	0.23	0.06	0.13	0.15	0.98	1.07	1.89	------	------	------	------	------	------	------	------	------	------	------	------	------
TRINITY_DN11038_c0_g3	lysine-specific demethylase JMJ25-like [Chenopodium quinoa])	2.58	2.75	2.73	3.94	9.1	6.36	3.69	2.31	3.35	------	------	K15601	KDM3	------	------	------	------	gi|308153456|sp|Q7LBC6.2|KDM3B_HUMAN;	RecName: Full=Lysine-specific demethylase 3B; AltName: Full=JmjC domain-containing histone demethylation protein 2B; AltName: Full=Jumonji domain-containing protein 1B; AltName: Full=Nuclear protein 5qNCA;	PF13966.3	zf-RVT	zinc-binding in reverse transcriptase
TRINITY_DN11038_c0_g4		0.28	0.28	0.1	0.1	0.13	0.15	1.27	1.42	1.37	------	------	------	------	------	------	------	------	------	------	------	------	------
TRINITY_DN11039_c1_g2	GDSL esterase/lipase At5g45670-like [Chenopodium quinoa])	7.82	11.6	10.86	7.38	15.02	12.2	19.03	12.12	18.75	GO:0016788	MF:hydrolase activity, acting on ester bonds;	------	------	------	------	------	------	gi|75171192|sp|Q9FK75.1|GDL82_ARATH;	RecName: Full=GDSL esterase/lipase At5g45670; AltName: Full=Extracellular lipase At5g45670; Flags: Precursor;	PF00657.19	Lipase_GDSL	GDSL-like Lipase/Acylhydrolase
TRINITY_DN11039_c2_g4	hypothetical protein CFP56_43388 [Quercus suber])	52.79	53.84	52.86	40.38	52.4	44.7	67.41	65.16	68.71	------	------	------	------	------	------	------	------	------	------	------	------	------
TRINITY_DN11040_c0_g1	RecName: Full=Putative beta-galactosidase;Short=Lactase;AltName: Full=SR12 protein;Flags: Precursor)	1.23	1.99	2.95	1.72	1.93	2.11	0.98	1.05	1.29	GO:0005975;GO:0005975;GO:0004565;GO:0004565	BP:carbohydrate metabolic process;BP:carbohydrate metabolic process;MF:beta-galactosidase activity;MF:beta-galactosidase activity;	------	------	------	------	------	------	gi|267026|sp|Q00662.1|BGAL_DIACA;	RecName: Full=Putative beta-galactosidase; Short=Lactase; AltName: Full=SR12 protein; Flags: Precursor;	PF13364.3;PF01301.16;PF02449.12	BetaGal_dom4_5;Glyco_hydro_35;Glyco_hydro_42	Beta-galactosidase jelly roll domain;Glycosyl hydrolases family 35;Beta-galactosidase
TRINITY_DN11041_c0_g1	PREDICTED: uncharacterized protein LOC104893474 [Beta vulgaris subsp. vulgaris])	0.01	0.04	0.03	0.91	2.05	0.99	0.98	0.26	1.24	------	------	------	------	------	------	------	------	gi|74705367|sp|O00370.1|LORF2_HUMAN;	RecName: Full=LINE-1 retrotransposable element ORF2 protein; Short=ORF2p; Includes: RecName: Full=Reverse transcriptase; Includes: RecName: Full=Endonuclease;	PF00078.24;PF14111.3	RVT_1;DUF4283	Reverse transcriptase (RNA-dependent DNA polymerase);Domain of unknown function (DUF4283)
TRINITY_DN11041_c0_g4	PREDICTED: uncharacterized protein LOC109206976 [Nicotiana attenuata])	0.47	0.35	0.35	0.51	1.17	1	1.18	0.3	1.01	------	------	------	------	------	------	------	------	gi|74705367|sp|O00370.1|LORF2_HUMAN;	RecName: Full=LINE-1 retrotransposable element ORF2 protein; Short=ORF2p; Includes: RecName: Full=Reverse transcriptase; Includes: RecName: Full=Endonuclease;	PF13966.3;PF00078.24	zf-RVT;RVT_1	zinc-binding in reverse transcriptase;Reverse transcriptase (RNA-dependent DNA polymerase)
TRINITY_DN11041_c0_g5	PREDICTED: uncharacterized protein LOC104893474 [Beta vulgaris subsp. vulgaris])	1.76	1.4	1.45	0.82	0.11	0.27	0	0	0	------	------	------	------	------	------	------	------	gi|141475|sp|P14381.1|YTX2_XENLA;	RecName: Full=Transposon TX1 uncharacterized 149 kDa protein; AltName: Full=ORF 2;	------	------	------
TRINITY_DN11043_c3_g3	adenine phosphoribosyltransferase 5-like [Chenopodium quinoa])	9.48	9.19	8.35	5.25	10.23	9.24	22.29	22.71	26.86	------	------	K00759	APRT, apt	map00230	Purine metabolism)	COG0503	F:Nucleotide transport and metabolism )	gi|75334953|sp|Q9LFP0.1|APT5_ARATH;	RecName: Full=Adenine phosphoribosyltransferase 5; Short=AtAPT5;	PF00156.24;PF14681.3	Pribosyltran;UPRTase	Phosphoribosyl transferase domain;Uracil phosphoribosyltransferase
TRINITY_DN11043_c3_g5		0.22	0.11	0.15	0.06	0.19	0.22	0.54	0.25	0.59	------	------	------	------	------	------	------	------	------	------	------	------	------
TRINITY_DN11043_c3_g9	Adenine phosphoribosyltransferase [Zostera marina])	3.82	2.07	2.82	1.17	1.07	0.91	0.61	0.66	0.8	GO:0006168;GO:0009116;GO:0009116;GO:0006168;GO:0009116;GO:0005737;GO:0005737;GO:0003999;GO:0016757;GO:0003999	BP:adenine salvage;BP:nucleoside metabolic process;BP:nucleoside metabolic process;BP:adenine salvage;BP:nucleoside metabolic process;CC:cytoplasm;CC:cytoplasm;MF:adenine phosphoribosyltransferase activity;MF:transferase activity, transferring glycosyl groups;MF:adenine phosphoribosyltransferase activity;	K00759	APRT, apt	map00230	Purine metabolism)	------	------	gi|2499931|sp|Q42563.1|APT2_ARATH;	RecName: Full=Adenine phosphoribosyltransferase 2; Short=APRT 2; Short=AtAPT2;	------	------	------
TRINITY_DN11046_c2_g6	PREDICTED: transport and Golgi organization 2 homolog [Beta vulgaris subsp. vulgaris])	1.5	0.91	1.03	0.81	1.11	1.19	4.78	3.25	5.77	------	------	------	------	------	------	------	------	gi|1711658|sp|P54797.1|TNG2_MOUSE;	RecName: Full=Transport and Golgi organization 2 homolog; AltName: Full=Ser/Thr-rich protein T10 in DGCR region;	PF05742.9	TANGO2	Transport and Golgi organisation 2
TRINITY_DN11049_c2_g6	PREDICTED: DNA ligase 1 [Beta vulgaris subsp. vulgaris])	0.96	0.89	1.01	1.24	1.96	2.2	1.25	1.02	1.35	------	------	------	------	------	------	------	------	------	------	------	------	------
TRINITY_DN11051_c0_g1	PREDICTED: uncharacterized protein LOC104907831 isoform X1 [Beta vulgaris subsp. vulgaris])	25.19	28.82	28.61	21.08	28.92	26.48	50.8	23.47	56.38	GO:0030001;GO:0030001;GO:0046872;GO:0046872	BP:metal ion transport;BP:metal ion transport;MF:metal ion binding;MF:metal ion binding;	------	------	------	------	------	------	------	------	PF00403.23	HMA	Heavy-metal-associated domain
TRINITY_DN11056_c1_g2		7.08	5.39	7.65	1.91	1.51	0.34	0	0	0	------	------	------	------	------	------	------	------	gi|75168994|sp|Q9C5U1.1|AHK3_ARATH;	RecName: Full=Histidine kinase 3; AltName: Full=Arabidopsis histidine kinase 3; Short=AtHK3; AltName: Full=Protein AUTHENTIC HIS-KINASE 3; AltName: Full=Protein ORESARA 12;	------	------	------
TRINITY_DN11056_c1_g3		0	0	0	0.4	1.72	0.54	0.41	0.76	0.74	------	------	------	------	------	------	------	------	------	------	------	------	------
TRINITY_DN11057_c1_g3	PREDICTED: uncharacterized protein LOC109001043 [Juglans regia])	6.08	14.38	10.44	13.02	11.92	3.69	4.86	5	14.04	------	------	------	------	------	------	------	------	------	------	------	------	------
TRINITY_DN11058_c0_g1	RecName: Full=Antimicrobial peptide X precursor;Contains: RecName: Full=Antimicrobial peptide X;Flags: Precursor)	87.02	92.04	91.58	196.07	283.33	188.25	319.3	165.73	205.46	GO:0050832;GO:0031640;GO:0005576	BP:defense response to fungus;BP:killing of cells of other organism;CC:extracellular region;	------	------	------	------	------	------	gi|613779808|sp|U4N938.1|AMP_STEME;	RecName: Full=Antimicrobial peptide X precursor; Contains: RecName: Full=Antimicrobial peptide X; Flags: Precursor;	------	------	------
TRINITY_DN11058_c0_g2	RecName: Full=Antimicrobial peptide X precursor;Contains: RecName: Full=Antimicrobial peptide X;Flags: Precursor)	54.16	57.43	61.9	132.24	142.06	98.24	137.36	74.75	104.54	GO:0050832;GO:0031640;GO:0005576	BP:defense response to fungus;BP:killing of cells of other organism;CC:extracellular region;	------	------	------	------	------	------	gi|613779808|sp|U4N938.1|AMP_STEME;	RecName: Full=Antimicrobial peptide X precursor; Contains: RecName: Full=Antimicrobial peptide X; Flags: Precursor;	------	------	------
TRINITY_DN11059_c2_g1	PREDICTED: uncharacterized protein LOC104904833 [Beta vulgaris subsp. vulgaris])	23.38	23.16	20.82	17.76	23.39	17.28	74.21	58.75	92.29	------	------	------	------	------	------	------	------	------	------	PF06219.9	DUF1005	Protein of unknown function (DUF1005)
TRINITY_DN11059_c3_g2	uncharacterized protein LOC110803091 [Spinacia oleracea])	0.47	0.37	0.35	0.39	0.33	0.24	0.02	0.06	0.09	GO:0003676	MF:nucleic acid binding;	------	------	------	------	------	------	gi|44888115|sp|P93295.1|M310_ARATH;	RecName: Full=Uncharacterized mitochondrial protein AtMg00310; AltName: Full=ORF154;	PF13456.3	RVT_3	Reverse transcriptase-like
TRINITY_DN11061_c0_g1	polyprotein [Broad bean wilt virus 2])	17.48	1.3	4.27	0.71	0.49	0.71	6681.39	11180.7	9450.55	GO:0006351;GO:0039694;GO:0006351;GO:0039694;GO:0006351;GO:0039694;GO:0006351;GO:0039694;GO:0006351;GO:0039694;GO:0005524;GO:0004197;GO:0003723;GO:0003724;GO:0003968;GO:0005524;GO:0004197;GO:0003723;GO:0003724;GO:0003968;GO:0005524;GO:0004197;GO:0003723;GO:0003724;GO:0003968;GO:0005524;GO:0004197;GO:0003723;GO:0003724;GO:0003968;GO:0005524;GO:0004197;GO:0003723;GO:0003724;GO:0003968	BP:transcription, DNA-templated;BP:viral RNA genome replication;BP:transcription, DNA-templated;BP:viral RNA genome replication;BP:transcription, DNA-templated;BP:viral RNA genome replication;BP:transcription, DNA-templated;BP:viral RNA genome replication;BP:transcription, DNA-templated;BP:viral RNA genome replication;MF:ATP binding;MF:cysteine-type endopeptidase activity;MF:RNA binding;MF:RNA he…	------	------	------	------	------	------	gi|75555028|sp|Q76L40.1|POL1_BBWVS;	RecName: Full=RNA1 polyprotein; AltName: Full=Genome polyprotein B; Contains: RecName: Full=Protease cofactor; Contains: RecName: Full=Putative helicase; AltName: Full=Membrane-binding protein; AltName: Full=NTP-binding protein; Short=NTB; Contains: RecName: Full=Viral genome-linked protein; AltName: Full=VPg; Contains: RecName: Full=Picornain 3C-like protease; Short=3C-like protease; Contains: R…	PF00680.17;PF02123.13	RdRP_1;RdRP_4	RNA dependent RNA polymerase;Viral RNA-directed RNA-polymerase
TRINITY_DN11062_c2_g1		0.38	0.61	0.3	0.19	1.58	0.88	2.36	2.02	3.37	------	------	------	------	------	------	------	------	------	------	------	------	------
TRINITY_DN11063_c1_g5	putative potassium channel protein Mkt1p [Mesembryanthemum crystallinum])	4.33	5.58	4.87	2.14	3.41	3.83	8.75	6.51	8.91	GO:0034765;GO:0016021;GO:0005249	BP:regulation of ion transmembrane transport;CC:integral component of membrane;MF:voltage-gated potassium channel activity;	------	------	------	------	------	------	gi|44887678|sp|Q8GXE6.2|AKT6_ARATH;	RecName: Full=Potassium channel AKT6; AltName: Full=Potassium channel SPIK; AltName: Full=Shaker pollen inward rectifier;	PF12796.4;PF13637.3;PF00023.27;PF13857.3;PF11834.5;PF13606.3;PF00027.26;PF00520.28;PF07885.13	Ank_2;Ank_4;Ank;Ank_5;KHA;Ank_3;cNMP_binding;Ion_trans;Ion_trans_2	Ankyrin repeats (3 copies);Ankyrin repeats (many copies);Ankyrin repeat;Ankyrin repeats (many copies);KHA, dimerisation domain of potassium ion channel;Ankyrin repeat;Cyclic nucleotide-binding domain;Ion transport protein;Ion channel
TRINITY_DN11066_c0_g1	chaperone protein dnaJ 20, chloroplastic-like [Durio zibethinus])	16.85	26.12	22.72	28.35	68.11	66.95	102.81	108.75	108.53	------	------	------	------	------	------	------	------	gi|66774120|sp|Q9SDN0.2|DNJ20_ARATH;	RecName: Full=Chaperone protein dnaJ 20, chloroplastic; Short=AtDjC20; Short=AtJ20; Flags: Precursor;	PF00226.28	DnaJ	DnaJ domain
TRINITY_DN11069_c0_g2	PREDICTED: aluminum-activated malate transporter 14-like [Vigna angularis])	0.35	0.35	0.26	0.25	0.16	0.19	0.03	0	0	GO:0015743;GO:0015743;GO:0016021;GO:0016021	BP:malate transport;BP:malate transport;CC:integral component of membrane;CC:integral component of membrane;	------	------	------	------	------	------	gi|313118285|sp|O23086.2|ALMTA_ARATH;	RecName: Full=Aluminum-activated malate transporter 10; Short=AtALMT10;	PF11744.5;PF04632.9	ALMT;FUSC	Aluminium activated malate transporter;Fusaric acid resistance protein family
TRINITY_DN11070_c1_g4	uncharacterized protein LOC110776053 [Spinacia oleracea])	0.23	0.19	0.44	1.45	4.61	4.09	9.98	3.28	7.39	------	------	------	------	------	------	------	------	------	------	PF14009.3	DUF4228	Domain of unknown function (DUF4228)
TRINITY_DN11070_c1_g5	GTP-binding protein SAR1A-like isoform X1 [Olea europaea var. sylvestris])	0.21	0.22	0.12	0.09	0.39	0.19	0.55	0.99	0.65	GO:0006886;GO:0005622;GO:0005525	BP:intracellular protein transport;CC:intracellular;MF:GTP binding;	K07953	SAR1	map04141	Protein processing in endoplasmic reticulum)	------	------	gi|1710850|sp|P52885.1|SAR1_TOBAC;	RecName: Full=GTP-binding protein SAR1;	PF00025.18;PF00503.17;PF08477.10;PF09439.7;PF01926.20	Arf;G-alpha;Roc;SRPRB;MMR_HSR1	ADP-ribosylation factor family;G-protein alpha subunit;Ras of Complex, Roc, domain of DAPkinase;Signal recognition particle receptor beta subunit;50S ribosome-binding GTPase
TRINITY_DN11072_c1_g2	LOW QUALITY PROTEIN: inositol-pentakisphosphate 2-kinase-like [Chenopodium quinoa])	1.56	1.58	1.54	2.39	2.14	2.32	1.09	0.63	0.83	------	------	K10572	IPPK	map04070;map00562	Phosphatidylinositol signaling system);Inositol phosphate metabolism)	------	------	gi|75163638|sp|Q93YN9.1|IPPK_ARATH;	RecName: Full=Inositol-pentakisphosphate 2-kinase; AltName: Full=Inositol-1,3,4,5,6-pentakisphosphate 2-kinase; AltName: Full=In;	PF06090.9;PF00403.23	Ins_P5_2-kin;HMA	Inositol-pentakisphosphate 2-kinase;Heavy-metal-associated domain
TRINITY_DN11074_c0_g3	PREDICTED: uncharacterized protein LOC107025371 [Solanum pennellii])	155	165.09	146.97	81.44	147.34	135.07	289.08	228.69	276.3	------	------	------	------	------	------	------	------	------	------	------	------	------
TRINITY_DN11075_c1_g1	hypothetical protein CRG98_034157 [Punica granatum])	0.34	0.39	0.31	0.44	1.73	0.92	3.95	2.05	4.1	GO:0003676;GO:0004523;GO:0003676;GO:0004523	MF:nucleic acid binding;MF:RNA-DNA hybrid ribonuclease activity;MF:nucleic acid binding;MF:RNA-DNA hybrid ribonuclease activity;	------	------	------	------	------	------	gi|130405|sp|P04323.1|POL3_DROME;	RecName: Full=Retrovirus-related Pol polyprotein from transposon 17.6; Includes: RecName: Full=Protease; Includes: RecName: Full=Reverse transcriptase; Includes: RecName: Full=Endonuclease;	PF15698.2	Phosphatase	Phosphatase
TRINITY_DN11076_c3_g1		0.12	0.25	0.23	0.71	0.92	0.58	0.93	0.59	0.86	------	------	------	------	------	------	------	------	------	------	------	------	------
TRINITY_DN11076_c4_g5	protein IQ-DOMAIN 1 [Spinacia oleracea])	1.07	1.53	1.31	3.4	11.64	7.81	5.61	2.55	4.62	------	------	------	------	------	------	------	------	gi|75272059|sp|Q9SF32.1|IQD1_ARATH;	RecName: Full=Protein IQ-DOMAIN 1;	------	------	------
TRINITY_DN11079_c0_g1	PREDICTED: protein TIC 20-v, chloroplastic [Daucus carota subsp. sativus])	1.9	2.16	2.47	4.13	4.17	3.73	3.19	4.24	3.46	GO:0016021	CC:integral component of membrane;	------	------	------	------	------	------	gi|75171614|sp|Q9FM67.1|TI205_ARATH;	RecName: Full=Protein TIC 20-v, chloroplastic; AltName: Full=Translocon at the inner envelope membrane of chloroplasts 20-V; Short=AtTIC20-v; Flags: Precursor;	PF16166.2	TIC20	Chloroplast import apparatus Tic20-like
TRINITY_DN11080_c0_g1	50S ribosomal protein L19-2, chloroplastic-like [Chenopodium quinoa])	5.08	6.73	5.32	17.92	28.17	19.75	21.75	7.88	22.42	------	------	K02884	RP-L19, MRPL19, rplS	map03010	Ribosome)	COG0335	J:Translation, ribosomal structure and biogenesis )	gi|75107094|sp|P82413.2|RK19_SPIOL;	RecName: Full=50S ribosomal protein L19, chloroplastic; AltName: Full=CL19; Flags: Precursor;	PF01245.17	Ribosomal_L19	Ribosomal protein L19
TRINITY_DN11081_c1_g1		4.49	4.58	5.43	11.73	21.32	16.16	6	4.79	8.17	------	------	------	------	------	------	------	------	------	------	------	------	------
TRINITY_DN11083_c0_g1		14.62	23.07	18.86	5.19	5.83	9.16	4.96	4.59	2.45	------	------	------	------	------	------	------	------	------	------	------	------	------
TRINITY_DN11083_c1_g1	chlorophyll a-b binding protein 3, chloroplastic [Chenopodium quinoa])	16.92	14.52	14.49	3.04	2.36	2.92	8.26	4.7	7.08	GO:0009765;GO:0018298;GO:0009765;GO:0018298;GO:0009535;GO:0016021;GO:0009522;GO:0009523;GO:0009535;GO:0016021;GO:0009522;GO:0009523;GO:0016168;GO:0016168	BP:photosynthesis, light harvesting;BP:protein-chromophore linkage;BP:photosynthesis, light harvesting;BP:protein-chromophore linkage;CC:chloroplast thylakoid membrane;CC:integral component of membrane;CC:photosystem I;CC:photosystem II;CC:chloroplast thylakoid membrane;CC:integral component of membrane;CC:photosystem I;CC:photosystem II;MF:chlorophyll binding;MF:chlorophyll binding;	K08914	LHCB3	map00196	Photosynthesis - antenna proteins)	------	------	gi|75265380|sp|Q9S7M0.1|CB3_ARATH;	RecName: Full=Chlorophyll a-b binding protein 3, chloroplastic; AltName: Full=Light-harvesting chlorophyll B-binding protein 3; Short=LHCB3*1; Short=Lhcb3; Flags: Precursor;	PF00504.18	Chloroa_b-bind	Chlorophyll A-B binding protein
TRINITY_DN11083_c1_g3	chlorophyll a-b binding protein 5, chloroplastic [Chenopodium quinoa])	261.82	195.51	225.78	49.35	60.51	56.35	191.41	153.17	200.31	GO:0009765;GO:0018298;GO:0009765;GO:0018298;GO:0009765;GO:0018298;GO:0009535;GO:0016021;GO:0009522;GO:0009523;GO:0009535;GO:0016021;GO:0009522;GO:0009523;GO:0009535;GO:0016021;GO:0009522;GO:0009523;GO:0016168;GO:0016168;GO:0016168	BP:photosynthesis, light harvesting;BP:protein-chromophore linkage;BP:photosynthesis, light harvesting;BP:protein-chromophore linkage;BP:photosynthesis, light harvesting;BP:protein-chromophore linkage;CC:chloroplast thylakoid membrane;CC:integral component of membrane;CC:photosystem I;CC:photosystem II;CC:chloroplast thylakoid membrane;CC:integral component of membrane;CC:photosystem I;CC:photosy…	K08913	LHCB2	map00196	Photosynthesis - antenna proteins)	------	------	gi|115802|sp|P27494.1|CB23_TOBAC;	RecName: Full=Chlorophyll a-b binding protein 36, chloroplastic; AltName: Full=LHCII type I CAB-36; Short=LHCP; Flags: Precursor;	PF00504.18	Chloroa_b-bind	Chlorophyll A-B binding protein
TRINITY_DN11083_c1_g6		0	0	0	0.13	0.63	0.32	0.25	0.13	0.16	------	------	------	------	------	------	------	------	------	------	------	------	------
TRINITY_DN11083_c1_g7	PREDICTED: chlorophyll a-b binding protein, chloroplastic-like [Beta vulgaris subsp. vulgaris])	15.82	12.13	15.21	8.05	5.89	6.34	6.48	4.61	5.5	GO:0009765;GO:0018298;GO:0009765;GO:0018298;GO:0009535;GO:0016021;GO:0009522;GO:0009523;GO:0009535;GO:0016021;GO:0009522;GO:0009523;GO:0016168;GO:0016168	BP:photosynthesis, light harvesting;BP:protein-chromophore linkage;BP:photosynthesis, light harvesting;BP:protein-chromophore linkage;CC:chloroplast thylakoid membrane;CC:integral component of membrane;CC:photosystem I;CC:photosystem II;CC:chloroplast thylakoid membrane;CC:integral component of membrane;CC:photosystem I;CC:photosystem II;MF:chlorophyll binding;MF:chlorophyll binding;	K08912	LHCB1	map00196	Photosynthesis - antenna proteins)	------	------	gi|115780|sp|P12333.1|CB2A_SPIOL;	RecName: Full=Chlorophyll a-b binding protein, chloroplastic; AltName: Full=LHCII type I CAB; Short=LHCP; Flags: Precursor;	PF00504.18	Chloroa_b-bind	Chlorophyll A-B binding protein
TRINITY_DN11085_c4_g2		0.52	0.27	0.25	0.43	0.33	0.1	2.19	2.93	2.17	------	------	------	------	------	------	------	------	------	------	------	------	------
TRINITY_DN11097_c0_g1	myb family transcription factor PHL8-like isoform X2 [Chenopodium quinoa])	6.23	4.71	5.32	5.48	5.66	7.2	1.37	0.84	1.66	------	------	------	------	------	------	------	------	gi|75337533|sp|Q9SQQ9.1|PHL9_ARATH;	RecName: Full=Myb-related protein 2; AltName: Full=Myb family transcription factor PHL9; AltName: Full=Protein NITROGEN STARVATION RESPONSE 1; Short=AtNSR1; AltName: Full=Protein PHR1-LIKE 9;	PF00249.28	Myb_DNA-binding	Myb-like DNA-binding domain
TRINITY_DN11097_c2_g2	protein MOR1 isoform X2 [Hevea brasiliensis])	2.46	3.29	2.66	1.13	0.9	0.36	0.44	0.42	0.8	------	------	K16803	CKAP5, XMAP215	------	------	------	------	gi|75251094|sp|Q5N749.1|MOR1_ORYSJ;	RecName: Full=Protein MOR1; AltName: Full=Protein GEM1; AltName: Full=Protein MICROTUBULE ORGANIZATION 1;	------	------	------
TRINITY_DN11098_c0_g2	pectinesterase inhibitor 6-like [Chenopodium quinoa])	6.67	5.89	6.36	8.25	8.11	10.43	1.52	0.69	1.49	------	------	------	------	------	------	------	------	gi|112717|sp|P17407.1|21KD_DAUCA;	RecName: Full=21 kDa protein; AltName: Full=1.2 protein; Flags: Precursor;	PF04043.12	PMEI	Plant invertase/pectin methylesterase inhibitor
TRINITY_DN11099_c0_g1	uncharacterized protein LOC110783832 [Spinacia oleracea])	3.03	3.76	5.06	16.35	36.3	31.2	31.39	12.48	50.64	------	------	------	------	------	------	------	------	------	------	PF00098.20	zf-CCHC	Zinc knuckle
TRINITY_DN11104_c0_g1		0.3	0.25	0.29	0.83	1.93	1.42	0.41	0.26	0.29	------	------	------	------	------	------	------	------	------	------	------	------	------
TRINITY_DN11106_c0_g6		2.93	2.35	3.3	133.83	290.95	254.64	369.68	311.94	375.71	------	------	------	------	------	------	------	------	------	------	------	------	------
TRINITY_DN11107_c0_g1	PREDICTED: uncharacterized protein LOC109241618 [Nicotiana attenuata])	0.16	0.19	0.09	0.74	0.42	0.26	0.88	0.39	1.1	GO:0003824;GO:0003824;GO:0016787;GO:0003824	MF:catalytic activity;MF:catalytic activity;MF:hydrolase activity;MF:catalytic activity;	------	------	------	------	------	------	------	------	------	------	------
TRINITY_DN11107_c0_g2	PREDICTED: ABSCISIC ACID-INSENSITIVE 5-like protein 2 [Beta vulgaris subsp. vulgaris])	7.11	5.66	6.41	6	5.22	5.79	2.03	1.71	1.91	GO:0003700	MF:transcription factor activity, sequence-specific DNA binding;	K14432	ABF	map04075	Plant hormone signal transduction)	------	------	gi|75334900|sp|Q9LES3.1|AI5L2_ARATH;	RecName: Full=ABSCISIC ACID-INSENSITIVE 5-like protein 2; AltName: Full=ABA-responsive element-binding protein 3; AltName: Full=Dc3 promoter-binding factor 3; Short=AtDPBF3; AltName: Full=bZIP transcription factor 66; Short=AtbZIP66;	PF00170.18;PF07716.12	bZIP_1;bZIP_2	bZIP transcription factor;Basic region leucine zipper
TRINITY_DN11107_c0_g4	ABSCISIC ACID-INSENSITIVE 5-like protein 2 [Chenopodium quinoa])	25.73	27.75	25.22	20.33	15.95	15.28	10.42	8.91	10.16	GO:0003700	MF:transcription factor activity, sequence-specific DNA binding;	K14432	ABF	map04075	Plant hormone signal transduction)	------	------	gi|75334900|sp|Q9LES3.1|AI5L2_ARATH;	RecName: Full=ABSCISIC ACID-INSENSITIVE 5-like protein 2; AltName: Full=ABA-responsive element-binding protein 3; AltName: Full=Dc3 promoter-binding factor 3; Short=AtDPBF3; AltName: Full=bZIP transcription factor 66; Short=AtbZIP66;	PF00170.18	bZIP_1	bZIP transcription factor
TRINITY_DN11109_c0_g1	UPF0481 protein At3g47200 [Carica papaya])	0.61	0.75	0.8	1.25	2.37	2.07	1.27	1.35	1.82	GO:0016021;GO:0016021	CC:integral component of membrane;CC:integral component of membrane;	------	------	------	------	------	------	gi|75203068|sp|Q9SD53.1|Y3720_ARATH;	RecName: Full=UPF0481 protein At3g47200;	PF03140.12	DUF247	Plant protein of unknown function
TRINITY_DN11111_c1_g4	hypothetical protein GOBAR_DD06575 [Gossypium barbadense])	1.9	1.2	1.6	1.36	1.99	1.85	0.85	0.34	0.54	GO:0034765;GO:0015074;GO:0015074;GO:0016021;GO:0003676;GO:0005249;GO:0008270;GO:0003676;GO:0008270;GO:0003676;GO:0008270;GO:0003676;GO:0008270	BP:regulation of ion transmembrane transport;BP:DNA integration;BP:DNA integration;CC:integral component of membrane;MF:nucleic acid binding;MF:voltage-gated potassium channel activity;MF:zinc ion binding;MF:nucleic acid binding;MF:zinc ion binding;MF:nucleic acid binding;MF:zinc ion binding;MF:nucleic acid binding;MF:zinc ion binding;	------	------	------	------	------	------	gi|130582|sp|P10978.1|POLX_TOBAC;	RecName: Full=Retrovirus-related Pol polyprotein from transposon TNT 1-94; Includes: RecName: Full=Protease; Includes: RecName: Full=Reverse transcriptase; Includes: RecName: Full=Endonuclease;	PF14223.3	Retrotran_gag_2	gag-polypeptide of LTR copia-type
TRINITY_DN11112_c0_g1		18.23	18.04	18.71	19.3	11.05	15.21	1.9	0.44	1.62	------	------	------	------	------	------	------	------	------	------	------	------	------
TRINITY_DN11115_c0_g1	probable 1-acyl-sn-glycerol-3-phosphate acyltransferase 5 [Spinacia oleracea])	4.43	3.91	4.36	4.28	4.94	6.18	11.25	14.66	13.64	GO:0008152;GO:0008152;GO:0016021;GO:0016021;GO:0016746;GO:0016746	BP:metabolic process;BP:metabolic process;CC:integral component of membrane;CC:integral component of membrane;MF:transferase activity, transferring acyl groups;MF:transferase activity, transferring acyl groups;	K13513	LCLAT1, AGPAT8	map00564;map00561	Glycerophospholipid metabolism);Glycerolipid metabolism)	------	------	gi|83287833|sp|Q9LHN4.1|LPAT5_ARATH;	RecName: Full=Probable 1-acyl-sn-glycerol-3-phosphate acyltransferase 5; AltName: Full=Lysophosphatidyl acyltransferase 5;	PF01553.18;PF16076.2	Acyltransferase;Acyltransf_C	Acyltransferase;Acyltransferase C-terminus
TRINITY_DN11117_c1_g1	hypothetical protein COLO4_32973 [Corchorus olitorius])	3.86	4.94	4.89	5.41	11.07	9.96	6.52	7.9	8.86	GO:0003723;GO:0003723;GO:0003723	MF:RNA binding;MF:RNA binding;MF:RNA binding;	------	------	------	------	------	------	gi|75334933|sp|Q9LFD5.1|BPA1_ARATH;	RecName: Full=Binding partner of ACD11 1;	------	------	------
TRINITY_DN11118_c0_g1	PREDICTED: ATPase family AAA domain-containing protein 1 [Beta vulgaris subsp. vulgaris])	1	1.73	2.14	1	2.14	1.94	2.56	3.43	2.87	GO:0016021;GO:0005524	CC:integral component of membrane;MF:ATP binding;	------	------	------	------	COG0464	O:Posttranslational modification, protein turnover, chaperones )	gi|385178699|sp|F6QV99.2|ATAD1_BOVIN;	RecName: Full=ATPase family AAA domain-containing protein 1; AltName: Full=Thorase;	PF00004.26;PF07728.11;PF05496.9;PF13401.3;PF13191.3;PF13671.3;PF13245.3;PF01695.14;PF06068.10;PF01078.18	AAA;AAA_5;RuvB_N;AAA_22;AAA_16;AAA_33;AAA_19;IstB_IS21;TIP49;Mg_chelatase	ATPase family associated with various cellular activities (AAA);AAA domain (dynein-related subfamily);Holliday junction DNA helicase ruvB N-terminus;AAA domain;AAA ATPase domain;AAA domain;Part of AAA domain;IstB-like ATP binding protein;TIP49 C-terminus;Magnesium chelatase, subunit ChlI
TRINITY_DN11122_c0_g1		0.25	0.5	0.52	0.87	1.15	0.82	0.13	0.16	0.05	------	------	------	------	------	------	------	------	------	------	------	------	------
TRINITY_DN11125_c1_g6	PREDICTED: galactan beta-1,4-galactosyltransferase GALS1 [Beta vulgaris subsp. vulgaris])	2.67	2.63	2.55	8.34	6.19	9.02	3.45	2.24	2.88	GO:0042546;GO:0045489;GO:0005794;GO:0016021;GO:0016021;GO:0016021;GO:0048531;GO:0016757	BP:cell wall biogenesis;BP:pectin biosynthetic process;CC:Golgi apparatus;CC:integral component of membrane;CC:integral component of membrane;CC:integral component of membrane;MF:beta-1,3-galactosyltransferase activity;MF:transferase activity, transferring glycosyl groups;	------	------	------	------	------	------	gi|75097591|sp|O22807.2|GALS1_ARATH;	RecName: Full=Galactan beta-1,4-galactosyltransferase GALS1; AltName: Full=Beta-1,4-galactan synthase; AltName: Full=Galactan synthase 1;	PF01697.24;PF13704.3	Glyco_transf_92;Glyco_tranf_2_4	Glycosyltransferase family 92;Glycosyl transferase family 2
TRINITY_DN11127_c1_g1	PREDICTED: calmodulin-binding receptor-like cytoplasmic kinase 3 [Beta vulgaris subsp. vulgaris])	19.17	20.87	17.51	17.94	37.48	40.6	26.95	27.81	32.56	GO:0005524;GO:0004672	MF:ATP binding;MF:protein kinase activity;	------	------	------	------	------	------	gi|75333019|sp|Q9ASQ5.1|CRCK3_ARATH;	RecName: Full=Calmodulin-binding receptor-like cytoplasmic kinase 3; Flags: Precursor;	------	------	------
TRINITY_DN11127_c2_g5	hypothetical protein B456_004G275500 [Gossypium raimondii])	0.75	0.2	0.36	2.89	3.55	5.62	4.5	3.95	3.13	GO:0016021;GO:0005524;GO:0004672;GO:0005524;GO:0004674;GO:0005524;GO:0004674;GO:0005524;GO:0004674	CC:integral component of membrane;MF:ATP binding;MF:protein kinase activity;MF:ATP binding;MF:protein serine/threonine kinase activity;MF:ATP binding;MF:protein serine/threonine kinase activity;MF:ATP binding;MF:protein serine/threonine kinase activity;	------	------	------	------	------	------	gi|75333019|sp|Q9ASQ5.1|CRCK3_ARATH;	RecName: Full=Calmodulin-binding receptor-like cytoplasmic kinase 3; Flags: Precursor;	------	------	------
TRINITY_DN11127_c2_g7		13.4	10.2	12.38	8.14	6.4	5.54	2.82	3.73	3.9	------	------	------	------	------	------	------	------	------	------	------	------	------
TRINITY_DN11127_c2_g8		0.08	0.17	0.08	0.4	1.24	0.69	1.34	0.92	0.96	------	------	------	------	------	------	------	------	------	------	------	------	------
TRINITY_DN11129_c1_g2		0	0	0	0	0.16	0.36	1.16	2.33	0.59	------	------	------	------	------	------	------	------	------	------	------	------	------
TRINITY_DN11129_c1_g3		0.79	1.28	1.06	1.86	0.61	0.91	0	0	0	------	------	------	------	------	------	------	------	------	------	------	------	------
TRINITY_DN11130_c0_g4	beta carbonic anhydrase 5, chloroplastic [Spinacia oleracea])	0.83	0.58	0.76	2.07	2.64	2.35	1.58	0.97	1.63	GO:0015976;GO:0004089;GO:0008270	BP:carbon utilization;MF:carbonate dehydratase activity;MF:zinc ion binding;	K01673	cynT, can	map00910	Nitrogen metabolism)	------	------	gi|75306365|sp|Q94CE3.1|BCA5_ARATH;	RecName: Full=Beta carbonic anhydrase 5, chloroplastic; Short=AtbCA5; Short=AtbetaCA5; AltName: Full=Beta carbonate dehydratase 5; Flags: Precursor;	PF00484.16	Pro_CA	Carbonic anhydrase
TRINITY_DN11130_c0_g5	PREDICTED: MLP-like protein 43 [Beta vulgaris subsp. vulgaris])	9.37	4.47	11.09	19.94	39.82	33.16	35.37	17.32	29.66	------	------	------	------	------	------	------	------	gi|21542143|sp|Q9SSK7.1|MLP34_ARATH;	RecName: Full=MLP-like protein 34;	PF00407.16;PF10604.6	Bet_v_1;Polyketide_cyc2	Pathogenesis-related protein Bet v I family;Polyketide cyclase / dehydrase and lipid transport
TRINITY_DN11130_c0_g6		1.47	0.94	1.51	2.86	3.42	2.89	1.1	0.52	1.07	------	------	------	------	------	------	------	------	------	------	------	------	------
TRINITY_DN11131_c5_g1		0.36	0.41	0.18	0.68	1.94	1.6	2.08	1.17	2.42	------	------	------	------	------	------	------	------	------	------	------	------	------
TRINITY_DN11131_c6_g1		4.09	4.73	5.37	1.6	1.44	1.55	11.41	12.77	15.4	------	------	------	------	------	------	------	------	------	------	------	------	------
TRINITY_DN11131_c7_g1		0.35	0.32	0.2	0.14	0.07	0.03	0.01	0.04	0.05	------	------	------	------	------	------	------	------	------	------	------	------	------
TRINITY_DN11133_c1_g3	BTB/POZ domain-containing protein At1g03010-like isoform X1 [Chenopodium quinoa])	4.13	4.68	5.03	3.89	4.52	3.78	1.39	1.1	1.23	------	------	------	------	------	------	------	------	gi|75200292|sp|Q9SA69.1|Y1301_ARATH;	RecName: Full=BTB/POZ domain-containing protein At1g03010;	PF03000.11	NPH3	NPH3 family
TRINITY_DN11133_c2_g2	SNF2 domain-containing protein CLASSY 2-like [Chenopodium quinoa])	13.4	8.99	9.67	5.46	8.66	5.79	14.6	10.92	16.99	GO:0005524	MF:ATP binding;	K10875	RAD54L, RAD54	map03440	Homologous recombination)	------	------	gi|544602154|sp|F4K493.1|CLSY2_ARATH;	RecName: Full=SNF2 domain-containing protein CLASSY 2; AltName: Full=Protein CHROMATIN REMODELING 42;	PF00176.20;PF00271.28;PF04851.12	SNF2_N;Helicase_C;ResIII	SNF2 family N-terminal domain;Helicase conserved C-terminal domain;Type III restriction enzyme, res subunit
TRINITY_DN11136_c1_g1		1.68	2.05	2.07	1.41	0.81	1.05	0.6	0.75	0.58	------	------	------	------	------	------	------	------	------	------	------	------	------
TRINITY_DN11139_c0_g2	MAPK2 [Dianthus caryophyllus])	9.01	8.72	9.27	4.54	8.56	5.4	20.28	19.86	30.85	GO:0005622;GO:0005622;GO:0005524;GO:0004707;GO:0005524;GO:0004707	CC:intracellular;CC:intracellular;MF:ATP binding;MF:MAP kinase activity;MF:ATP binding;MF:MAP kinase activity;	K20600	MPK4	map04016	MAPK signaling pathway - plant)	------	------	gi|21431795|sp|Q39024.2|MPK4_ARATH;	RecName: Full=Mitogen-activated protein kinase 4; Short=AtMPK4; Short=MAP kinase 4;	PF00069.22;PF07714.14;PF06293.11;PF14531.3	Pkinase;Pkinase_Tyr;Kdo;Kinase-like	Protein kinase domain;Protein tyrosine kinase;Lipopolysaccharide kinase (Kdo/WaaP) family;Kinase-like
TRINITY_DN11143_c1_g1		0.2	0.03	0.06	0.52	0.98	1.58	1.46	1.2	0.38	------	------	------	------	------	------	------	------	------	------	------	------	------
TRINITY_DN11143_c2_g2	lysM domain-containing GPI-anchored protein 1-like [Spinacia oleracea])	12.52	12.24	12.47	25.36	30.74	28.26	10.94	8.67	10.1	------	------	------	------	------	------	------	------	gi|38258218|sp|Q93ZH0.1|LYM1_ARATH;	RecName: Full=LysM domain-containing GPI-anchored protein 1; Flags: Precursor;	PF01476.17;PF03703.11	LysM;bPH_2	LysM domain;Bacterial PH domain
TRINITY_DN11144_c0_g1	hypothetical protein TSUD_256570 [Trifolium subterraneum])	0.45	0.5	0.54	0.22	0.07	0.27	0.05	0.07	0.11	GO:0015074;GO:0003676	BP:DNA integration;MF:nucleic acid binding;	------	------	------	------	------	------	gi|130582|sp|P10978.1|POLX_TOBAC;	RecName: Full=Retrovirus-related Pol polyprotein from transposon TNT 1-94; Includes: RecName: Full=Protease; Includes: RecName: Full=Reverse transcriptase; Includes: RecName: Full=Endonuclease;	PF07727.11	RVT_2	Reverse transcriptase (RNA-dependent DNA polymerase)
TRINITY_DN11145_c1_g1	PREDICTED: chaperone protein DnaJ [Capsicum annuum])	13.19	14.21	12.34	6.05	6.21	8.07	7.23	5.15	6.51	------	------	------	------	------	------	------	------	------	------	------	------	------
TRINITY_DN11148_c0_g1	PREDICTED: ras-related protein RABH1e [Beta vulgaris subsp. vulgaris])	10.25	10.46	11.46	4.88	5.64	4.35	11.55	7.91	12.08	GO:0005525;GO:0003924	MF:GTP binding;MF:GTPase activity;	K07893	RAB6A	------	------	------	------	gi|75334962|sp|Q9LFT9.1|RAH1E_ARATH;	RecName: Full=Ras-related protein RABH1e; Short=AtRABH1e;	PF00071.19;PF08477.10;PF00025.18;PF00009.24;PF04670.9;PF09439.7;PF01926.20	Ras;Roc;Arf;GTP_EFTU;Gtr1_RagA;SRPRB;MMR_HSR1	Ras family;Ras of Complex, Roc, domain of DAPkinase;ADP-ribosylation factor family;Elongation factor Tu GTP binding domain;Gtr1/RagA G protein conserved region;Signal recognition particle receptor beta subunit;50S ribosome-binding GTPase
TRINITY_DN11149_c0_g8	blue copper protein-like [Chenopodium quinoa])	1.64	1.55	1.59	1.17	2.23	2.48	2.55	2.46	2.37	GO:0016021;GO:0009055	CC:integral component of membrane;MF:electron carrier activity;	------	------	------	------	------	------	gi|2493318|sp|Q41001.1|BCP_PEA;	RecName: Full=Blue copper protein; Flags: Precursor;	PF02298.14	Cu_bind_like	Plastocyanin-like domain
TRINITY_DN11150_c0_g1	calcium uniporter protein 1, mitochondrial isoform X2 [Spinacia oleracea])	23.98	24.28	23.18	39.31	43.83	28.61	63.2	66.5	81.97	------	------	K20858	MCU	------	------	------	------	gi|75099214|sp|O64823.1|MCU2_ARATH;	RecName: Full=Calcium uniporter protein 2, mitochondrial; Flags: Precursor;	PF04678.10	MCU	Mitochondrial calcium uniporter
TRINITY_DN11152_c0_g3	PREDICTED: ADP-ribosylation factor 2-B isoform X1 [Gossypium hirsutum])	77.26	86.53	73.57	19.69	20.34	18.78	102.62	91.19	113.92	GO:0005622;GO:0005622;GO:0005525;GO:0005525	CC:intracellular;CC:intracellular;MF:GTP binding;MF:GTP binding;	K07937	ARF1	map04144	Endocytosis)	------	------	gi|11131023|sp|O48649.3|ARF1_SALBA;	RecName: Full=ADP-ribosylation factor 1;	PF00025.18	Arf	ADP-ribosylation factor family
TRINITY_DN11152_c1_g1	putative enzymatic polyprotein [Helianthus annuus])	2.29	2.76	2.33	4.93	8.83	7.35	3.03	0.76	3.36	GO:0003676;GO:0003964;GO:0004523;GO:0003676;GO:0004523;GO:0008270;GO:0004190;GO:0004190	MF:nucleic acid binding;MF:RNA-directed DNA polymerase activity;MF:RNA-DNA hybrid ribonuclease activity;MF:nucleic acid binding;MF:RNA-DNA hybrid ribonuclease activity;MF:zinc ion binding;MF:aspartic-type endopeptidase activity;MF:aspartic-type endopeptidase activity;	------	------	------	------	------	------	gi|130653|sp|P27502.1|POL_RTBVP;	RecName: Full=Polyprotein P3; AltName: Full=P194 protein; Contains: RecName: Full=Putative movement protein; Short=MP; Contains: RecName: Full=Capsid protein; AltName: Full=Coat protein; Short=CP; Contains: RecName: Full=Protease; Short=PR; Contains: RecName: Full=Reverse transcriptase/Ribonuclease H; Short=RT; AltName: Full=p55; Flags: Precursor;	------	------	------
TRINITY_DN11153_c0_g2	random slug protein 5-like [Chenopodium quinoa])	0.65	0.69	0.32	0.87	0.91	0.87	4.79	0.84	2.21	------	------	------	------	------	------	------	------	gi|74858509|sp|Q55CU8.1|RSC5_DICDI;	RecName: Full=Random slug protein 5; AltName: Full=CRAL-TRIO domain-containing protein 5;	PF00650.17;PF13716.3	CRAL_TRIO;CRAL_TRIO_2	CRAL/TRIO domain;Divergent CRAL/TRIO domain
TRINITY_DN11155_c0_g1	putative disease resistance protein RGA4 [Spinacia oleracea])	28.57	36.62	37.84	32.57	76.73	42.14	91.84	58.99	118.91	------	------	------	------	------	------	------	------	gi|46576965|sp|Q7XA39.1|RGA4_SOLBU;	RecName: Full=Putative disease resistance protein RGA4; AltName: Full=RGA4-blb;	PF00931.19	NB-ARC	NB-ARC domain
TRINITY_DN11155_c0_g2	disease resistance protein RGA2-like [Chenopodium quinoa])	0	0	0	6.31	25.47	9.36	17.45	9.52	25.7	------	------	------	------	------	------	------	------	gi|110825741|sp|Q7XA40.2|RGA3_SOLBU;	RecName: Full=Putative disease resistance protein RGA3; AltName: Full=Blight resistance protein B149; AltName: Full=RGA1-blb;	PF00931.19	NB-ARC	NB-ARC domain
TRINITY_DN11157_c0_g4		1.46	1.77	1.55	0.44	0.33	0.24	0.05	0	0	------	------	------	------	------	------	------	------	------	------	------	------	------
TRINITY_DN11158_c0_g1	PREDICTED: putative disease resistance protein RGA1 [Beta vulgaris subsp. vulgaris])	10.37	14.52	11.93	21.28	39.41	32.14	55.76	21.87	58.27	------	------	------	------	------	------	------	------	gi|117949827|sp|Q7XA42.2|RGA1_SOLBU;	RecName: Full=Putative disease resistance protein RGA1; AltName: Full=RGA3-blb;	PF12799.4;PF13855.3	LRR_4;LRR_8	Leucine Rich repeats (2 copies);Leucine rich repeat
TRINITY_DN11158_c0_g4	putative disease resistance protein RGA3 [Chenopodium quinoa])	0.75	0.44	0.63	1.94	4.58	9.38	12.87	1.53	7.48	------	------	------	------	------	------	------	------	gi|46576965|sp|Q7XA39.1|RGA4_SOLBU;	RecName: Full=Putative disease resistance protein RGA4; AltName: Full=RGA4-blb;	------	------	------
TRINITY_DN11163_c0_g3		1.98	1.35	1.64	1.58	0.24	0.32	0	0	0	------	------	------	------	------	------	------	------	------	------	------	------	------
TRINITY_DN11167_c2_g3	hypothetical protein SOVF_199770 [Spinacia oleracea])	0.05	0.11	0.12	0.05	0.13	0.03	0.46	0.36	0.4	GO:0043161;GO:0016021;GO:0016021;GO:0016021;GO:0061630	BP:proteasome-mediated ubiquitin-dependent protein catabolic process;CC:integral component of membrane;CC:integral component of membrane;CC:integral component of membrane;MF:ubiquitin protein ligase activity;	K10664	ATL6S	------	------	------	------	gi|68565231|sp|Q8RXX9.2|ATL6_ARATH;	RecName: Full=E3 ubiquitin-protein ligase ATL6; AltName: Full=RING-H2 finger protein ATL6; Flags: Precursor;	PF13639.3;PF17123.2;PF13923.3;PF12678.4;PF13445.3;PF00097.22;PF14634.3;PF13920.3;PF14447.3;PF12861.4	zf-RING_2;zf-RING_11;zf-C3HC4_2;zf-rbx1;zf-RING_UBOX;zf-C3HC4;zf-RING_5;zf-C3HC4_3;Prok-RING_4;zf-ANAPC11	Ring finger domain;RING-like zinc finger;Zinc finger, C3HC4 type (RING finger);RING-H2 zinc finger domain;RING-type zinc-finger;Zinc finger, C3HC4 type (RING finger);zinc-RING finger domain;Zinc finger, C3HC4 type (RING finger);Prokaryotic RING finger family 4;Anaphase-promoting complex subunit 11 RING-H2 finger
TRINITY_DN11168_c0_g1	putative disease resistance protein RGA1 [Spinacia oleracea])	46.15	49.49	56.09	54.49	87.06	62.18	106.42	67.06	123.56	------	------	------	------	------	------	------	------	------	------	------	------	------
TRINITY_DN11168_c0_g2	putative disease resistance protein RGA3 [Chenopodium quinoa])	3.95	4.45	4.49	4.33	9.39	6.35	33.02	25.06	29.24	------	------	------	------	------	------	------	------	gi|46576968|sp|Q7XBQ9.1|RGA2_SOLBU;	RecName: Full=Disease resistance protein RGA2; AltName: Full=Blight resistance protein RPI; AltName: Full=RGA2-blb;	PF13855.3	LRR_8	Leucine rich repeat
TRINITY_DN11169_c0_g1	hypothetical protein M569_00260, partial [Genlisea aurea])	35.5	67.61	29.11	48.27	29.84	186.92	11.89	10.49	7.65	------	------	------	------	------	------	------	------	------	------	------	------	------
TRINITY_DN11170_c0_g1		0.57	0.84	1	1.46	1.2	1.56	0.39	0	0.03	------	------	------	------	------	------	------	------	------	------	------	------	------
TRINITY_DN11171_c0_g1	PREDICTED: mitochondrial uncoupling protein 5 [Eucalyptus grandis])	5.4	6.56	6.71	18.1	48.25	48.66	45.9	20.54	36.17	GO:0006839;GO:0016021;GO:0031966	BP:mitochondrial transport;CC:integral component of membrane;CC:mitochondrial membrane;	K15104	SLC25A11, OGC	------	------	------	------	gi|75313524|sp|Q9SJY5.1|PUMP5_ARATH;	RecName: Full=Mitochondrial uncoupling protein 5; Short=AtPUMP5; AltName: Full=Mitochondrial dicarboxylate carrier 1;	PF00153.24	Mito_carr	Mitochondrial carrier protein
TRINITY_DN11176_c2_g2	atherin-like [Helianthus annuus])	0.43	0.6	0.55	0.07	0.12	0.3	9.95	5.9	8.8	GO:0015074;GO:0003676	BP:DNA integration;MF:nucleic acid binding;	------	------	------	------	------	------	------	------	------	------	------
TRINITY_DN11177_c0_g1		0	0	0	0	0.6	0.59	1.34	1.58	1.02	------	------	------	------	------	------	------	------	------	------	------	------	------
TRINITY_DN11177_c1_g4	hypothetical protein SOVF_178170 [Spinacia oleracea])	24.51	27.83	26.98	25.73	47.12	38.31	56.65	48.1	69.85	GO:0006351;GO:0005634;GO:0003700;GO:0043565	BP:transcription, DNA-templated;CC:nucleus;MF:transcription factor activity, sequence-specific DNA binding;MF:sequence-specific DNA binding;	------	------	------	------	------	------	gi|20978794|sp|Q9STX0.1|WRKY7_ARATH;	RecName: Full=Probable WRKY transcription factor 7; AltName: Full=WRKY DNA-binding protein 7;	PF03106.12;PF10533.6	WRKY;Plant_zn_clust	WRKY DNA -binding domain;Plant zinc cluster domain
TRINITY_DN11177_c1_g5	WRKY transcription factor 4 [Tamarix hispida])	13.32	16.54	16.08	17.34	36.91	27.47	32.73	24.09	46.7	GO:0006351;GO:0005634;GO:0003700;GO:0043565	BP:transcription, DNA-templated;CC:nucleus;MF:transcription factor activity, sequence-specific DNA binding;MF:sequence-specific DNA binding;	------	------	------	------	------	------	gi|39932735|sp|Q9SV15.2|WRK11_ARATH;	RecName: Full=Probable WRKY transcription factor 11; AltName: Full=WRKY DNA-binding protein 11;	PF10533.6;PF03106.12	Plant_zn_clust;WRKY	Plant zinc cluster domain;WRKY DNA -binding domain
TRINITY_DN11178_c2_g2		2.34	1.03	1.63	0.43	1.68	0.76	0.62	0.31	0.44	------	------	------	------	------	------	------	------	------	------	------	------	------
TRINITY_DN11179_c0_g1	transcription factor MYB44-like [Chenopodium quinoa])	140.66	173.22	152.11	169.19	200.72	198.15	460.62	294.31	459.59	GO:0003677;GO:0003677	MF:DNA binding;MF:DNA binding;	K09422	MYBP	------	------	------	------	gi|75333678|sp|Q9FDW1.1|MYB44_ARATH;	RecName: Full=Transcription factor MYB44; AltName: Full=Myb-related protein 44; Short=AtMYB44; AltName: Full=Myb-related protein R1; Short=AtMYBR1;	PF00249.28;PF13921.3	Myb_DNA-binding;Myb_DNA-bind_6	Myb-like DNA-binding domain;Myb-like DNA-binding domain
TRINITY_DN11179_c0_g2	PREDICTED: transcription factor MYB44-like [Beta vulgaris subsp. vulgaris])	13.85	17.74	12.55	9.16	12.48	11.58	55.37	34.42	63.47	GO:0003677	MF:DNA binding;	K09422	MYBP	------	------	------	------	gi|75333678|sp|Q9FDW1.1|MYB44_ARATH;	RecName: Full=Transcription factor MYB44; AltName: Full=Myb-related protein 44; Short=AtMYB44; AltName: Full=Myb-related protein R1; Short=AtMYBR1;	PF00249.28;PF13921.3	Myb_DNA-binding;Myb_DNA-bind_6	Myb-like DNA-binding domain;Myb-like DNA-binding domain
TRINITY_DN11179_c0_g4		0	0	0	0.17	1.51	3.16	0.75	0.85	2.24	------	------	------	------	------	------	------	------	------	------	------	------	------
TRINITY_DN11180_c1_g2	hypothetical protein CFOL_v3_02393 [Cephalotus follicularis])	10.53	7.88	10.02	22.31	57.92	45.27	43.42	12	36.49	------	------	------	------	------	------	------	------	------	------	PF02496.13	ABA_WDS	ABA/WDS induced protein
TRINITY_DN11180_c1_g3	uncharacterized protein LOC110800194 [Spinacia oleracea])	0.74	0.93	0.71	2.07	6.84	4.64	7.29	10.47	11.49	GO:0015074;GO:0003676	BP:DNA integration;MF:nucleic acid binding;	------	------	------	------	------	------	------	------	PF02496.13	ABA_WDS	ABA/WDS induced protein
TRINITY_DN11183_c0_g1	PREDICTED: uncharacterized protein LOC104892985 [Beta vulgaris subsp. vulgaris])	27	29.84	22.52	20.9	43.05	33.07	58.86	38.29	78.28	------	------	------	------	------	------	------	------	gi|117949827|sp|Q7XA42.2|RGA1_SOLBU;	RecName: Full=Putative disease resistance protein RGA1; AltName: Full=RGA3-blb;	PF12799.4;PF13855.3	LRR_4;LRR_8	Leucine Rich repeats (2 copies);Leucine rich repeat
TRINITY_DN11184_c1_g2	B3 domain-containing protein Os01g0723500-like [Spinacia oleracea])	0.1	0.12	0.1	0.13	0.3	0.23	0.44	0.1	0.38	------	------	------	------	------	------	------	------	gi|75159005|sp|Q8RYD1.1|REM16_ARATH;	RecName: Full=B3 domain-containing protein REM16; AltName: Full=Auxin response factor 36; AltName: Full=Protein REPRODUCTIVE MERISTEM 16;	PF02362.18	B3	B3 DNA binding domain
TRINITY_DN11185_c4_g1		0.09	0.08	0.14	0.31	0.77	0.44	0.87	0.37	0.69	------	------	------	------	------	------	------	------	------	------	------	------	------
TRINITY_DN11185_c5_g1	PREDICTED: phosphate transporter PHO1 isoform X2 [Beta vulgaris subsp. vulgaris])	3.76	4.44	4.25	5.21	6.3	7.39	1.63	1.02	1.44	------	------	------	------	------	------	------	------	gi|26398036|sp|Q8S403.1|PHO1_ARATH;	RecName: Full=Phosphate transporter PHO1; AltName: Full=Protein PHO1; Short=AtPHO1;	PF03124.11	EXS	EXS family
TRINITY_DN11185_c5_g2	phosphate transporter PHO1-like [Chenopodium quinoa])	3.82	3.81	3.14	4.67	4.83	3.66	1.03	0.99	1.34	------	------	------	------	------	------	------	------	gi|26398036|sp|Q8S403.1|PHO1_ARATH;	RecName: Full=Phosphate transporter PHO1; AltName: Full=Protein PHO1; Short=AtPHO1;	PF03105.16	SPX	SPX domain
TRINITY_DN11191_c0_g5	type II CPD photolyase [Stellaria longipes])	0.97	1.35	1.12	2.18	3.59	2.82	1.95	1.25	1.72	GO:0006281;GO:0003904	BP:DNA repair;MF:deoxyribodipyrimidine photo-lyase activity;	K01669	phrB	------	------	COG0415	L:Replication, recombination and repair )	gi|75201504|sp|Q9SB00.1|PHR_ARATH;	RecName: Full=Deoxyribodipyrimidine photo-lyase; AltName: Full=AtCPDII; AltName: Full=DNA photolyase; AltName: Full=Photoreactivating enzyme 1; AltName: Full=Protein UV RESISTANCE 2;	PF00875.15	DNA_photolyase	DNA photolyase
TRINITY_DN11195_c0_g1	protein DEHYDRATION-INDUCED 19 homolog 5-like isoform X3 [Chenopodium quinoa])	5.29	4.07	5.86	12.91	8.28	14.02	4.38	2.16	3.05	------	------	------	------	------	------	------	------	gi|75106327|sp|Q5JME8.1|DI195_ORYSJ;	RecName: Full=Protein DEHYDRATION-INDUCED 19 homolog 5; AltName: Full=OsDi19-5;	PF05605.9;PF14571.3	zf-Di19;Di19_C	Drought induced 19 protein (Di19), zinc-binding;Stress-induced protein Di19, C-terminal
TRINITY_DN11202_c2_g2		2	2.73	2.28	1.84	1.95	1.63	2.77	2.77	2.76	------	------	------	------	------	------	------	------	------	------	------	------	------
TRINITY_DN11205_c0_g4		31.76	32.69	31.97	25.91	24.88	25.27	46.44	30.55	44.5	------	------	------	------	------	------	------	------	------	------	------	------	------
TRINITY_DN11206_c5_g1		0.58	0.33	0.48	1.15	2.03	0.84	0.34	0.07	0.29	------	------	------	------	------	------	------	------	------	------	------	------	------
TRINITY_DN11207_c0_g1		5.98	5.58	5.66	21.18	36.9	24.4	46.06	7.63	34.91	------	------	------	------	------	------	------	------	------	------	------	------	------
TRINITY_DN11208_c7_g3		0.85	0.51	0.89	2.47	2.12	1.47	0.1	0.09	0.07	------	------	------	------	------	------	------	------	------	------	------	------	------
TRINITY_DN11208_c8_g1	hypothetical protein SOVF_099250 [Spinacia oleracea])	1.22	1.08	1.4	0.45	0.4	0.5	0.7	0.36	0.38	------	------	K17710	PTCD1	------	------	------	------	gi|75160582|sp|Q8S9D1.1|PP395_ARATH;	RecName: Full=Pentatricopeptide repeat-containing protein At5g21222; AltName: Full=SNF1-like protein kinase AtC401;	PF13041.3;PF12854.4;PF13812.3;PF01535.17;PF17177.1	PPR_2;PPR_1;PPR_3;PPR;PPR_long	PPR repeat family;PPR repeat;Pentatricopeptide repeat domain;PPR repeat;Pentacotripeptide-repeat region of PROPR
TRINITY_DN11209_c1_g1		0.87	1.55	0.93	3.19	1.68	2.2	0.3	0.43	0.33	------	------	------	------	------	------	------	------	------	------	------	------	------
TRINITY_DN11209_c3_g6		2.47	3.25	3.35	1.76	3.52	2.83	6.1	4.27	5.76	------	------	------	------	------	------	------	------	------	------	------	------	------
TRINITY_DN11209_c3_g7		0.44	0.31	0.28	0.46	0.57	0.64	1.59	0.91	1.45	------	------	------	------	------	------	------	------	------	------	------	------	------
TRINITY_DN11209_c3_g8	zinc finger protein 3-like [Chenopodium quinoa])	6.58	8.15	7.78	4.44	5.51	4.59	2.88	1.66	3.85	GO:0005634;GO:0003676;GO:0003676	CC:nucleus;MF:nucleic acid binding;MF:nucleic acid binding;	------	------	------	------	------	------	gi|27923894|sp|Q42485.1|ZFP1_ARATH;	RecName: Full=Zinc finger protein 1;	PF13912.3	zf-C2H2_6	C2H2-type zinc finger
TRINITY_DN11213_c1_g1		1.22	0.63	1.16	1.02	0.31	0.2	0	0	0	------	------	------	------	------	------	------	------	------	------	------	------	------
TRINITY_DN11213_c3_g1	PREDICTED: alcohol dehydrogenase 3 [Beta vulgaris subsp. vulgaris])	0.29	0.21	0	0.49	0	0	0.92	0.82	2.1	GO:0016491;GO:0008270	MF:oxidoreductase activity;MF:zinc ion binding;	K18857	ADH1	map00010;map00592;map00350;map00071	Glycolysis / Gluconeogenesis);alpha-Linolenic acid metabolism);Tyrosine metabolism);Fatty acid degradation)	------	------	gi|113363|sp|P25141.1|ADH1_PETHY;	RecName: Full=Alcohol dehydrogenase 1;	PF08240.9	ADH_N	Alcohol dehydrogenase GroES-like domain
TRINITY_DN11213_c4_g1	PREDICTED: alcohol dehydrogenase 3 [Beta vulgaris subsp. vulgaris])	418.15	453.12	393.38	40.67	57.97	50.12	528.76	360.45	579.77	GO:0016491;GO:0008270;GO:0016491;GO:0008270	MF:oxidoreductase activity;MF:zinc ion binding;MF:oxidoreductase activity;MF:zinc ion binding;	K18857	ADH1	map00010;map00592;map00350;map00071	Glycolysis / Gluconeogenesis);alpha-Linolenic acid metabolism);Tyrosine metabolism);Fatty acid degradation)	COG1062	C:Energy production and conversion )	gi|75339814|sp|Q4R1E8.1|ADH2_ORYSI;	RecName: Full=Alcohol dehydrogenase 2 >gi|148886773|sp|Q0ITW7.2|ADH2_ORYSJ RecName: Full=Alcohol dehydrogenase 2;	PF08240.9	ADH_N	Alcohol dehydrogenase GroES-like domain
TRINITY_DN11215_c0_g4		0.43	0.78	0.41	1.85	3.35	1.66	0.14	0.68	1.04	------	------	------	------	------	------	------	------	------	------	------	------	------
TRINITY_DN11216_c2_g1	Retrovirus-related Pol polyprotein from transposon TNT 1-94 [Glycine soja])	0.71	0.61	0.43	0.5	0.17	0.12	0.03	0.13	0.05	GO:0015074;GO:0003676	BP:DNA integration;MF:nucleic acid binding;	------	------	------	------	------	------	gi|130582|sp|P10978.1|POLX_TOBAC;	RecName: Full=Retrovirus-related Pol polyprotein from transposon TNT 1-94; Includes: RecName: Full=Protease; Includes: RecName: Full=Reverse transcriptase; Includes: RecName: Full=Endonuclease;	PF14223.3;PF03732.14;PF07727.11	Retrotran_gag_2;Retrotrans_gag;RVT_2	gag-polypeptide of LTR copia-type;Retrotransposon gag protein;Reverse transcriptase (RNA-dependent DNA polymerase)
TRINITY_DN11216_c2_g2		2.21	2.33	1.99	0.06	0.08	0.32	0.39	0.32	0.33	------	------	------	------	------	------	------	------	------	------	------	------	------
TRINITY_DN11216_c3_g1	PREDICTED: uncharacterized protein LOC104900682 [Beta vulgaris subsp. vulgaris])	3.62	3.48	4.05	5.89	9.42	9.01	2.63	1.14	2.45	GO:0015074;GO:0015074;GO:0015074;GO:0003676;GO:0003676;GO:0003676	BP:DNA integration;BP:DNA integration;BP:DNA integration;MF:nucleic acid binding;MF:nucleic acid binding;MF:nucleic acid binding;	------	------	------	------	------	------	gi|130582|sp|P10978.1|POLX_TOBAC;	RecName: Full=Retrovirus-related Pol polyprotein from transposon TNT 1-94; Includes: RecName: Full=Protease; Includes: RecName: Full=Reverse transcriptase; Includes: RecName: Full=Endonuclease;	PF07727.11;PF14223.3;PF00665.23;PF13976.3	RVT_2;Retrotran_gag_2;rve;gag_pre-integrs	Reverse transcriptase (RNA-dependent DNA polymerase);gag-polypeptide of LTR copia-type;Integrase core domain;GAG-pre-integrase domain
TRINITY_DN11223_c1_g1	MADS-box protein SOC1-like [Chenopodium quinoa])	21.06	24.34	22.8	18.96	15.48	19.7	8.2	9.41	7.43	------	------	------	------	------	------	------	------	gi|12229640|sp|O82743.1|AGL19_ARATH;	RecName: Full=Agamous-like MADS-box protein AGL19;	PF01486.14	K-box	K-box region
TRINITY_DN11224_c1_g5		94.13	83.58	105.57	29.53	30.59	24.99	516.21	447.62	562.1	------	------	------	------	------	------	------	------	------	------	------	------	------
TRINITY_DN11226_c0_g2	protein LONGIFOLIA 1-like [Chenopodium quinoa])	0.42	0.35	0.37	0.11	0.1	0.09	0.95	0.65	1.23	GO:0051513	BP:regulation of monopolar cell growth;	------	------	------	------	------	------	gi|75174038|sp|Q9LF24.1|LNG1_ARATH;	RecName: Full=Protein LONGIFOLIA 1; AltName: Full=Protein TON1 RECRUITING MOTIF 2;	PF14309.3	DUF4378	Domain of unknown function (DUF4378)
TRINITY_DN11228_c0_g2		0.18	0.03	0.1	0.23	0.55	0.64	0.43	0.5	0.48	------	------	------	------	------	------	------	------	------	------	------	------	------
TRINITY_DN11228_c0_g4	probable BOI-related E3 ubiquitin-protein ligase 2 [Chenopodium quinoa])	10.81	13.12	10.38	4.06	4.85	3.14	4.26	5.29	5.19	------	------	K19042	BOI	------	------	------	------	gi|75334846|sp|Q9LDD1.1|BRG3_ARATH;	RecName: Full=Probable BOI-related E3 ubiquitin-protein ligase 3;	PF13920.3	zf-C3HC4_3	Zinc finger, C3HC4 type (RING finger)
TRINITY_DN11228_c0_g5	PREDICTED: probable BOI-related E3 ubiquitin-protein ligase 2 [Beta vulgaris subsp. vulgaris])	3.96	6.06	4.64	8.59	15.5	14.92	12.72	9.56	9.33	------	------	K19042	BOI	------	------	------	------	gi|75334846|sp|Q9LDD1.1|BRG3_ARATH;	RecName: Full=Probable BOI-related E3 ubiquitin-protein ligase 3;	PF13920.3	zf-C3HC4_3	Zinc finger, C3HC4 type (RING finger)
TRINITY_DN11230_c0_g5	glutamate receptor 3.3 isoform X1 [Spinacia oleracea])	2.57	1.94	2.8	4.79	3.98	4.72	1.27	0.59	1.42	GO:0016021;GO:0004970	CC:integral component of membrane;MF:ionotropic glutamate receptor activity;	K05387	GRIP	------	------	------	------	gi|41017227|sp|Q9C8E7.1|GLR33_ARATH;	RecName: Full=Glutamate receptor 3.3; AltName: Full=Ligand-gated ion channel 3.3; Flags: Precursor;	PF01094.25;PF00060.23;PF00497.17;PF13458.3;PF10613.6	ANF_receptor;Lig_chan;SBP_bac_3;Peripla_BP_6;Lig_chan-Glu_bd	Receptor family ligand binding region;Ligand-gated ion channel;Bacterial extracellular solute-binding proteins, family 3;Periplasmic binding protein;Ligated ion channel L-glutamate- and glycine-binding site
TRINITY_DN11231_c1_g3	PREDICTED: pumilio homolog 12-like [Beta vulgaris subsp. vulgaris])	0.61	0.54	0.21	0.95	0.78	0.29	0.76	0.33	0.51	------	------	------	------	------	------	------	------	------	------	PF00806.16	PUF	Pumilio-family RNA binding repeat
TRINITY_DN11232_c2_g4	RNA-directed DNA polymerase [Dendrobium catenatum])	0.66	0.44	0.47	1.54	1.27	1.33	1.29	0.41	1.17	GO:0003964	MF:RNA-directed DNA polymerase activity;	------	------	------	------	------	------	------	------	------	------	------
TRINITY_DN11234_c3_g1	PREDICTED: uncharacterized protein LOC104904325 [Beta vulgaris subsp. vulgaris])	4.58	3.68	3.76	0.79	0.5	0.56	2.52	3.5	2.59	------	------	------	------	------	------	------	------	------	------	PF08137.9	DVL	DVL family
TRINITY_DN11235_c0_g1		0	0	0	0.36	1.67	1.49	0.68	0.16	0.73	------	------	------	------	------	------	------	------	------	------	------	------	------
TRINITY_DN11240_c0_g1	PREDICTED: uncharacterized protein LOC104902318 [Beta vulgaris subsp. vulgaris])	2.39	2.41	3.44	0.78	0.99	1.26	1.63	0.49	2.7	------	------	------	------	------	------	------	------	------	------	------	------	------
TRINITY_DN11241_c5_g1	uncharacterized protein LOC110797149 [Spinacia oleracea])	1.58	0.99	1.49	1.98	3	2.92	2.39	1.63	2.08	------	------	------	------	------	------	------	------	------	------	PF05834.9	Lycopene_cycl	Lycopene cyclase protein
TRINITY_DN11242_c5_g5		0	0	0.1	0.31	0.4	0.25	1.48	1.34	1.49	------	------	------	------	------	------	------	------	------	------	------	------	------
TRINITY_DN11245_c0_g1		1.75	0.76	0.66	13.89	43.25	27.55	69.68	22.5	73.16	------	------	------	------	------	------	------	------	------	------	------	------	------
TRINITY_DN11246_c0_g1	PREDICTED: probable serine/threonine-protein kinase Cx32, chloroplastic [Beta vulgaris subsp. vulgaris])	3.96	5.11	6.25	3.99	6.97	4.41	10.89	16.28	11.22	GO:0005524;GO:0004674	MF:ATP binding;MF:protein serine/threonine kinase activity;	------	------	------	------	------	------	gi|49066036|sp|P27450.2|CX32_ARATH;	RecName: Full=Probable serine/threonine-protein kinase Cx32, chloroplastic; Flags: Precursor;	PF07714.14;PF00069.22;PF01636.20	Pkinase_Tyr;Pkinase;APH	Protein tyrosine kinase;Protein kinase domain;Phosphotransferase enzyme family
TRINITY_DN11246_c0_g2	PREDICTED: probable serine/threonine-protein kinase Cx32, chloroplastic [Beta vulgaris subsp. vulgaris])	4.65	5.56	5.51	8.9	30.24	22.52	26.67	12.18	21.09	------	------	------	------	------	------	------	------	gi|49066036|sp|P27450.2|CX32_ARATH;	RecName: Full=Probable serine/threonine-protein kinase Cx32, chloroplastic; Flags: Precursor;	PF07714.14;PF00069.22	Pkinase_Tyr;Pkinase	Protein tyrosine kinase;Protein kinase domain
[truncated: 6,835 more rows]

## Sheet: Table S5
Supplementary Table S5 Statistics on the number of DAPs in tuberous roots of P. heterophylla after exogenous ABA treatment
[truncated: 1,386 more rows]

[truncated: 18 more sheets: Table S6, Table S7, Table S8, Table S9, Table S10, Table S11, Table S12, Table S13, Table S14, Table S15, Table S16, Table S17, Table S18, Table S19, Table S20, Table S21, Table S22, Table S23]
